# Supplementary material for: Simulation of the VUV Absorption Spectra of Oxygenates and Hydrocarbons: A Joint Theoretical–Experimental Study
Source: J Phys Chem A. 2023 Apr 25;127(17):3743–56. doi: 10.1021/acs.jpca.2c07743 (PMC10165657; doi:10.1021/acs.jpca.2c07743)
Supplement: Supplementary file 2 — jp2c07743_si_002.xlsx [file jp2c07743_si_002.xlsx]

## Sheet: water
E (eV)	s (Mb)	uncertainty (Mb)		50 °C			0.0103774	mixture making uncertainty	STANDARD ERROR OVER AVERAGE	uncertainty
9.92	7.44554	0.0775324		800 Torr				0.0772652	0.00643211	0.0775324
9.91603	7.52634	0.0783911						0.0781037	0.00670671	0.0783911
9.91207	7.6071	0.0792577						0.0789418	0.0070694	0.0792577
9.90811	7.6879	0.0801322						0.0797803	0.00750125	0.0801322
9.90415	7.76279	0.0809655						0.0805574	0.00811844	0.0809655
9.9002	7.83404	0.0817829						0.0812968	0.00890362	0.0817829
9.89625	7.90531	0.0826149						0.0820364	0.00975954	0.0826149
9.8923	7.97657	0.0834599						0.0827759	0.0106635	0.0834599
9.88836	8.01317	0.0838434						0.0831557	0.0107163	0.0838434
9.88442	8.04108	0.0841176						0.0834453	0.0106134	0.0841176
9.88048	8.06902	0.0844008						0.0837352	0.0105785	0.0844008
9.87654	8.09694	0.0846927						0.084025	0.0106134	0.0846927
9.87261	8.11146	0.0848083						0.0841757	0.0103393	0.0848083
9.86868	8.12543	0.0849304						0.0843207	0.0101585	0.0849304
9.86476	8.1394	0.0850665						0.0844656	0.0100931	0.0850665
9.86083	8.15469	0.0852319						0.0846244	0.0101582	0.0852319
9.85692	8.18	0.0855223						0.084887	0.010405	0.0855223
9.853	8.20533	0.0858147						0.0851498	0.0106615	0.0858147
9.84909	8.23061	0.0861081						0.0854122	0.0109256	0.0861081
9.84518	8.26025	0.0864391						0.0857197	0.0111283	0.0864391
9.84127	8.2999	0.086856						0.0861312	0.0111968	0.086856
9.83737	8.33957	0.0872777						0.0865429	0.011302	0.0872777
9.83347	8.37921	0.0877041						0.0869542	0.0114446	0.0877041
9.82957	8.42187	0.0880999						0.0873969	0.0111071	0.0880999
9.82567	8.46775	0.0884746						0.087873	0.0102998	0.0884746
9.82178	8.51364	0.0888712						0.0883493	0.0096175	0.0888712
9.81789	8.55953	0.0892882						0.0888255	0.00907759	0.0892882
9.81401	8.60512	0.0898069						0.0892986	0.00954188	0.0898069
9.81013	8.65057	0.0903929						0.0897702	0.0105912	0.0903929
9.80625	8.696	0.0909984						0.0902417	0.0117105	0.0909984
9.80237	8.74143	0.0916231						0.0907131	0.0128811	0.0916231
9.7985	8.77052	0.0917765						0.0910151	0.0117977	0.0917765
9.79463	8.79601	0.0918614						0.0912795	0.0103225	0.0918614
9.79076	8.8215	0.0919865						0.091544	0.00901157	0.0919865
9.7869	8.84698	0.092151						0.0918085	0.00793798	0.092151
9.78304	8.81759	0.0919505						0.0915035	0.00905564	0.0919505
9.77918	8.78708	0.0917658						0.0911869	0.0102914	0.0917658
9.77533	8.75659	0.0916053						0.0908705	0.0115796	0.0916053
9.77147	8.72434	0.0914111						0.0905358	0.0126197	0.0914111
9.76763	8.68295	0.0909229						0.0901063	0.0121584	0.0909229
9.76378	8.64157	0.0904368						0.0896768	0.0116996	0.0904368
9.75994	8.60018	0.0899536						0.0892474	0.0112495	0.0899536
9.7561	8.57286	0.0896402						0.0889638	0.0109911	0.0896402
9.75226	8.57286	0.0896531						0.0889638	0.0110957	0.0896531
9.74843	8.57283	0.0896667						0.0889635	0.0112076	0.0896667
9.7446	8.57282	0.0896818						0.0889634	0.0113292	0.0896818
9.74077	8.58696	0.0898332						0.0891101	0.0113752	0.0898332
9.73695	8.61526	0.0901385						0.0894038	0.0114849	0.0901385
9.73312	8.64355	0.0904678						0.0896974	0.0117815	0.0904678
9.72931	8.67186	0.0908206						0.0899911	0.0122464	0.0908206
9.72549	8.7159	0.0912768						0.0904482	0.0122711	0.0912768
9.72168	8.76734	0.091781						0.090982	0.0120843	0.091781
9.71787	8.81881	0.0922925						0.0915161	0.0119454	0.0922925
9.71406	8.87027	0.092811						0.0920501	0.0118596	0.092811
9.71026	8.9208	0.0932842						0.0925745	0.0114851	0.0932842
9.70646	8.97118	0.0937677						0.0930974	0.0111921	0.0937677
9.70266	9.02158	0.0942701						0.0936204	0.0110489	0.0942701
9.69887	9.06962	0.0947619						0.0941189	0.0110209	0.0947619
9.69507	9.06144	0.0946033						0.094034	0.0103631	0.0946033
9.69129	9.05326	0.0944688						0.0939491	0.00989519	0.0944688
9.6875	9.0451	0.0943591						0.0938644	0.00964956	0.0943591
9.68372	9.02716	0.0941805						0.0936783	0.00971316	0.0941805
9.67994	8.97463	0.093705						0.0931332	0.0103362	0.093705
9.67616	8.92213	0.0932706						0.0925884	0.0112602	0.0932706
9.67239	8.86964	0.0928793						0.0920436	0.0124314	0.0928793
9.66862	8.81024	0.0923396						0.0914272	0.0129488	0.0923396
9.66485	8.73967	0.091511						0.0906948	0.0121951	0.091511
9.66108	8.66907	0.0906991						0.0899622	0.0115385	0.0906991
9.65732	8.59849	0.0899057						0.0892298	0.0110033	0.0899057
9.65356	8.54603	0.0893425						0.0886854	0.010816	0.0893425
9.64981	8.50781	0.0889525						0.0882888	0.0108462	0.0889525
9.64605	8.46957	0.0885667						0.0878919	0.0109117	0.0885667
9.6423	8.43134	0.0881855						0.0874952	0.0110127	0.0881855
9.63855	8.41959	0.0880631						0.0873733	0.0110004	0.0880631
9.63481	8.4172	0.0880333						0.0873485	0.0109588	0.0880333
9.63107	8.41478	0.088006						0.0873234	0.0109406	0.088006
9.62733	8.41237	0.0879817						0.0872984	0.0109442	0.0879817
9.62359	8.46315	0.0885376						0.0878253	0.0112076	0.0885376
9.61986	8.51851	0.0891635						0.0883999	0.0116445	0.0891635
9.61613	8.57392	0.0898102						0.0889748	0.0122208	0.0898102
9.6124	8.62888	0.090455						0.0895452	0.0127969	0.090455
9.60868	8.6798	0.0909267						0.0900735	0.0124266	0.0909267
9.60496	8.73071	0.0914053						0.0906019	0.0120924	0.0914053
9.60124	8.78162	0.0918905						0.0911302	0.0117959	0.0918905
9.59752	8.822	0.0922872						0.0915492	0.0116478	0.0922872
9.59381	8.83519	0.0924416						0.0916862	0.0117943	0.0924416
9.5901	8.84841	0.0925964						0.0918233	0.011941	0.0925964
9.58639	8.86159	0.0927513						0.0919601	0.0120892	0.0927513
9.58269	8.82652	0.0924002						0.0915961	0.0121633	0.0924002
9.57899	8.73475	0.091457						0.0906438	0.0121692	0.091457
9.57529	8.64299	0.090518						0.0896916	0.0122035	0.090518
9.57159	8.55124	0.0895837						0.0887394	0.0122697	0.0895837
9.5679	8.46167	0.0886516						0.08781	0.0121867	0.0886516
9.56421	8.37336	0.0877233						0.0868936	0.0120365	0.0877233
9.56052	8.28505	0.0867997						0.0859771	0.0119221	0.0867997
9.55684	8.19674	0.0858817						0.0850607	0.011847	0.0858817
9.55316	8.14915	0.0853111						0.0845668	0.0112445	0.0853111
9.54948	8.11052	0.0848212						0.0841659	0.0105228	0.0848212
9.5458	8.07189	0.084337						0.0837651	0.00980454	0.084337
9.54213	8.03327	0.083859						0.0833643	0.00909517	0.083859
9.53846	8.04109	0.083987						0.0834455	0.0095221	0.083987
9.53479	8.0489	0.0841185						0.0835265	0.00996231	0.0841185
9.53113	8.05673	0.0842543						0.0836077	0.0104182	0.0842543
9.52747	8.07558	0.0844918						0.0838033	0.0107636	0.0844918
9.52381	8.13846	0.0851248						0.0844559	0.0106511	0.0851248
9.52015	8.20136	0.0857638						0.0851087	0.0105802	0.0857638
9.5165	8.26429	0.086408						0.0857616	0.0105495	0.086408
9.51285	8.32063	0.0869959						0.0863463	0.0106112	0.0869959
9.5092	8.36622	0.0874894						0.0868194	0.0108071	0.0874894
9.50556	8.41183	0.0879889						0.0872927	0.0110467	0.0879889
9.50192	8.45744	0.0884939						0.0877661	0.0113265	0.0884939
9.49828	8.44866	0.0884366						0.087675	0.0115814	0.0884366
9.49464	8.3971	0.0879369						0.0871399	0.0118125	0.0879369
9.49101	8.3456	0.0874418						0.0866055	0.0120645	0.0874418
9.48738	8.29407	0.0869505						0.0860708	0.0123377	0.0869505
9.48375	8.17426	0.0857441						0.0848274	0.0125046	0.0857441
9.48012	8.03046	0.084288						0.0833352	0.012638	0.084288
9.4765	7.88665	0.0828346						0.0818428	0.0127804	0.0828346
9.47288	7.74293	0.0813853						0.0803513	0.0129321	0.0813853
9.46926	7.58885	0.0797607						0.0787524	0.0126421	0.0797607
9.46565	7.4341	0.0781241						0.0771465	0.0123204	0.0781241
9.46204	7.27937	0.0764875						0.0755407	0.0119972	0.0764875
9.45843	7.13943	0.0750063						0.0740886	0.0116973	0.0750063
9.45482	7.10772	0.0746603						0.0737595	0.0115627	0.0746603
9.45122	7.07599	0.0743146						0.0734303	0.0114303	0.0743146
9.44762	7.04427	0.07397						0.073101	0.0113048	0.07397
9.44402	7.03695	0.0738912						0.0730252	0.0112798	0.0738912
9.44043	7.08659	0.0744319						0.0735402	0.0114869	0.0744319
9.43683	7.13621	0.0749721						0.0740552	0.0116896	0.0749721
9.43324	7.18585	0.0755129						0.0745703	0.0118942	0.0755129
9.42966	7.25793	0.0762346						0.0753183	0.0117843	0.0762346
9.42607	7.3543	0.0771602						0.0763183	0.0113671	0.0771602
9.42249	7.45069	0.0780958						0.0773186	0.0109899	0.0780958
9.41891	7.54703	0.0790393						0.0783184	0.0106509	0.0790393
9.41534	7.59945	0.0795926						0.0788624	0.0107566	0.0795926
9.41177	7.63113	0.0799634						0.0791912	0.0110864	0.0799634
9.40819	7.66284	0.0803391						0.0795202	0.0114415	0.0803391
9.40463	7.69454	0.0807195						0.0798491	0.0118215	0.0807195
9.40106	7.63656	0.0800926						0.0792475	0.0116039	0.0800926
9.3975	7.564	0.0793016						0.0784945	0.0112852	0.0793016
9.39394	7.49141	0.0785101						0.0777413	0.0109608	0.0785101
9.39038	7.41358	0.0776676						0.0769335	0.0106531	0.0776676
9.38683	7.25284	0.0760145						0.0752654	0.0106453	0.0760145
9.38328	7.09213	0.0743629						0.0735977	0.0106408	0.0743629
9.37973	6.93139	0.0727122						0.0719296	0.0106393	0.0727122
9.37618	6.76944	0.0710636						0.0702491	0.0107289	0.0710636
9.37264	6.60368	0.0694242						0.0685289	0.0111135	0.0694242
9.3691	6.43793	0.0677971						0.0668089	0.0115333	0.0677971
9.36556	6.27222	0.0661844						0.0650892	0.0119906	0.0661844
9.36202	6.14489	0.0649067						0.0637679	0.0121053	0.0649067
9.35849	6.06639	0.0640397						0.0629533	0.0117462	0.0640397
9.35496	5.98792	0.063175						0.0621389	0.0113942	0.063175
9.35143	5.90945	0.0623124						0.0613246	0.0110509	0.0623124
9.34791	5.89184	0.0620889						0.0611418	0.010803	0.0620889
9.34439	5.91154	0.0622578						0.0613463	0.0106145	0.0622578
9.34087	5.93126	0.0624285						0.0615509	0.010431	0.0624285
9.33735	5.95096	0.062601						0.0617553	0.0102551	0.062601
9.33384	6.00647	0.0632176						0.0623314	0.0105484	0.0632176
9.33032	6.06981	0.063934						0.0629888	0.0109532	0.063934
9.32681	6.13317	0.0646518						0.0636463	0.0113582	0.0646518
9.32331	6.19657	0.0653713						0.0643041	0.011764	0.0653713
9.31981	6.21734	0.0655269						0.0645197	0.011445	0.0655269
9.3163	6.23811	0.0656846						0.0647353	0.0111269	0.0656846
9.31281	6.25889	0.0658445						0.0649508	0.0108113	0.0658445
9.30931	6.26737	0.0658851						0.0650389	0.0105253	0.0658851
9.30582	6.22665	0.065442						0.0646163	0.0103628	0.065442
9.30233	6.18594	0.0649992						0.0641938	0.0102004	0.0649992
9.29884	6.14521	0.0645574						0.0637712	0.0100446	0.0645574
9.29535	6.08465	0.0639365						0.0631428	0.0100429	0.0639365
9.29187	5.99435	0.0630498						0.0622057	0.0102823	0.0630498
9.28839	5.90402	0.0621685						0.0612683	0.0105414	0.0621685
9.28491	5.81369	0.0612922						0.0603309	0.0108126	0.0612922
9.28144	5.72283	0.060384						0.059388	0.0109222	0.060384
9.27797	5.63163	0.0594494						0.0584416	0.0109	0.0594494
9.27449	5.54039	0.0585148						0.0574948	0.0108779	0.0585148
9.27103	5.44915	0.05758						0.0565479	0.0108531	0.05758
9.26756	5.37299	0.0567244						0.0557575	0.0104285	0.0567244
9.2641	5.30111	0.0558918						0.0550116	0.00988012	0.0558918
9.26064	5.22925	0.0550611						0.0542659	0.00932424	0.0550611
9.25719	5.15734	0.0542316						0.0535197	0.00875815	0.0542316
9.25373	5.08997	0.0535639						0.0528206	0.00889255	0.0535639
9.25028	5.0227	0.0529052						0.0521225	0.0090668	0.0529052
9.24683	4.95542	0.0522518						0.0514243	0.00926247	0.0522518
9.24338	4.89663	0.0516873						0.0508141	0.00946039	0.0516873
9.23994	4.88219	0.0515625						0.0506644	0.0095821	0.0515625
9.2365	4.86779	0.0514403						0.0505149	0.00971328	0.0514403
9.23306	4.85337	0.0513204						0.0503653	0.00985498	0.0513204
9.22962	4.84837	0.051255						0.0503134	0.00977973	0.051255
9.22619	4.86004	0.0512925						0.0504345	0.00934271	0.0512925
9.22276	4.87173	0.0513447						0.0505557	0.00896645	0.0513447
9.21933	4.88341	0.0514098						0.050677	0.00864913	0.0514098
9.2159	4.8819	0.0513771						0.0506613	0.00854642	0.0513771
9.21248	4.87004	0.0512593						0.0505382	0.00856778	0.0512593
9.20906	4.85816	0.0511419						0.050415	0.00859213	0.0511419
9.20564	4.8463	0.0510246						0.0502919	0.00861592	0.0510246
9.20223	4.81817	0.0507265						0.05	0.00855453	0.0507265
9.19881	4.78495	0.0503752						0.0496552	0.00848654	0.0503752
9.1954	4.7517	0.0500273						0.0493102	0.00844052	0.0500273
9.19199	4.71847	0.0496846						0.0489654	0.00842296	0.0496846
9.18859	4.66346	0.0490745						0.0483945	0.00814072	0.0490745
9.18519	4.60753	0.0484569						0.0478141	0.00786696	0.0484569
9.18178	4.55158	0.0478441						0.0472335	0.00761971	0.0478441
9.17839	4.49844	0.0472609						0.046682	0.00737472	0.0472609
9.17499	4.46008	0.0468236						0.0462839	0.00708901	0.0468236
9.1716	4.42166	0.0464061						0.0458852	0.00693368	0.0464061
9.16821	4.38327	0.0460109						0.0454868	0.0069247	0.0460109
9.16482	4.33291	0.0455094						0.0449643	0.00702279	0.0455094
9.16143	4.26136	0.0447898						0.0442217	0.00711077	0.0447898
9.15805	4.1898	0.0440745						0.0434792	0.00721968	0.0440745
9.15467	4.11826	0.0433655						0.0427368	0.00735775	0.0433655
9.15129	4.05117	0.042675						0.0420405	0.00733121	0.042675
9.14792	3.98791	0.0419966						0.0413841	0.00714666	0.0419966
9.14454	3.92467	0.0413182						0.0407278	0.00696007	0.0413182
9.14117	3.86142	0.0406395						0.0400714	0.00677126	0.0406395
9.1378	3.821	0.0401768						0.039652	0.0064725	0.0401768
9.13444	3.78865	0.0398013						0.0393162	0.00619501	0.0398013
9.13107	3.75628	0.0394389						0.0389803	0.00599663	0.0394389
9.12771	3.72391	0.0390899						0.0386444	0.00588465	0.0390899
9.12436	3.72834	0.0391194						0.0386904	0.0057773	0.0391194
9.121	3.73512	0.0391736						0.0387608	0.00567218	0.0391736
9.11765	3.74191	0.0392297						0.0388312	0.0055773	0.0392297
9.1143	3.75039	0.0393144						0.0389192	0.00556052	0.0393144
9.11095	3.76933	0.0395643						0.0391158	0.00594046	0.0395643
9.1076	3.78825	0.0398173						0.0393121	0.0063226	0.0398173
9.10426	3.80718	0.0400731						0.0395085	0.00670302	0.0400731
9.10092	3.81524	0.0401612						0.0395922	0.00673691	0.0401612
9.09758	3.80395	0.0399696						0.039475	0.00626826	0.0399696
9.09424	3.79266	0.0398095						0.0393578	0.00597989	0.0398095
9.09091	3.78138	0.0396831						0.0392408	0.00590788	0.0396831
9.08758	3.74803	0.0393287						0.0388947	0.00582651	0.0393287
9.08425	3.69733	0.0387789						0.0383686	0.00562616	0.0387789
9.08092	3.64664	0.0382308						0.0378426	0.00543466	0.0382308
9.0776	3.59593	0.0376848						0.0373164	0.00525684	0.0376848
9.07428	3.54195	0.0371216						0.0367562	0.00519607	0.0371216
9.07096	3.48689	0.0365606						0.0361847	0.00522908	0.0365606
9.06764	3.43185	0.0360114						0.0356136	0.00533829	0.0360114
9.06433	3.37681	0.0354753						0.0350424	0.00552524	0.0354753
9.06102	3.34805	0.0350886						0.034744	0.00490606	0.0350886
9.05771	3.32045	0.0347225						0.0344575	0.00428152	0.0347225
9.0544	3.29283	0.034372						0.034171	0.00371171	0.034372
9.0511	3.2693	0.0340868						0.0339268	0.0032996	0.0340868
9.04779	3.26744	0.0340671						0.0339074	0.00329435	0.0340671
9.04449	3.26554	0.0340475						0.0338878	0.00329405	0.0340475
9.0412	3.26366	0.0340294						0.0338683	0.00330727	0.0340294
9.0379	3.26798	0.0340755						0.0339131	0.00332321	0.0340755
9.03461	3.28326	0.0342355						0.0340717	0.00334575	0.0342355
9.03132	3.29857	0.0343973						0.0342306	0.00338236	0.0343973
9.02803	3.31384	0.0345606						0.034389	0.00343987	0.0345606
9.02474	3.31715	0.0346037						0.0344233	0.00352871	0.0346037
9.02146	3.31179	0.0345637						0.0343677	0.00367572	0.0345637
9.01818	3.30641	0.0345304						0.0343119	0.00387813	0.0345304
9.0149	3.30105	0.034504						0.0342563	0.00412703	0.034504
9.01163	3.27347	0.0341944						0.03397	0.00391034	0.0341944
9.00835	3.23964	0.0338236						0.033619	0.00371419	0.0338236
9.00508	3.20579	0.0334767						0.0332677	0.00373449	0.0334767
9.00182	3.17194	0.0331565						0.0329164	0.00398316	0.0331565
8.99855	3.12767	0.0327218						0.0324571	0.00415359	0.0327218
8.99529	3.08321	0.0322897						0.0319956	0.00434845	0.0322897
8.99202	3.03872	0.0318621						0.031534	0.00456112	0.0318621
8.98876	2.99446	0.0314341						0.0310747	0.00474033	0.0314341
8.98551	2.95121	0.0309835						0.0306258	0.00469425	0.0309835
8.98225	2.90792	0.0305368						0.0301766	0.00467638	0.0305368
8.979	2.86464	0.0300963						0.0297274	0.00469738	0.0300963
8.97575	2.81904	0.0296385						0.0292542	0.00475714	0.0296385
8.9725	2.76993	0.0291522						0.0287446	0.00485767	0.0291522
8.96926	2.72085	0.0286774						0.0282353	0.00501598	0.0286774
8.96602	2.67178	0.0282153						0.027726	0.00523153	0.0282153
8.96278	2.64263	0.0279115						0.0274236	0.00519573	0.0279115
8.95954	2.62679	0.0277145						0.0272592	0.00500281	0.0277145
8.9563	2.61094	0.0275249						0.0270947	0.00484728	0.0275249
8.95307	2.59511	0.0273473						0.0269305	0.00475624	0.0273473
8.94984	2.59536	0.0273816						0.0269331	0.00493585	0.0273816
8.94661	2.59914	0.0274771						0.0269722	0.00524325	0.0274771
8.94338	2.60291	0.0275881						0.0270114	0.00561134	0.0275881
8.94016	2.60706	0.0277129						0.0270545	0.00600509	0.0277129
8.93694	2.62926	0.0278635						0.0272848	0.00564902	0.0278635
8.93372	2.65146	0.028027						0.0275152	0.00533159	0.028027
8.9305	2.67366	0.0282046						0.0277455	0.00506798	0.0282046
8.92729	2.69184	0.0283662						0.0279343	0.00493131	0.0283662
8.92407	2.69735	0.0284489						0.0279914	0.00508124	0.0284489
8.92086	2.70287	0.028536						0.0280487	0.00525082	0.028536
8.91766	2.70836	0.028627						0.0281057	0.00543823	0.028627
8.91445	2.70636	0.028617						0.028085	0.00549259	0.028617
8.91125	2.6948	0.0284846						0.0279649	0.00541633	0.0284846
8.90805	2.68324	0.0283695						0.027845	0.00542999	0.0283695
8.90485	2.67166	0.0282703						0.0277248	0.00552664	0.0282703
8.90165	2.65533	0.0281413						0.0275554	0.0057126	0.0281413
8.89846	2.63657	0.0280125						0.0273607	0.00600777	0.0280125
8.89527	2.61781	0.0279081						0.027166	0.00639317	0.0279081
8.89208	2.59905	0.0278328						0.0269713	0.00687132	0.0278328
8.88889	2.5783	0.0276051						0.026756	0.00679379	0.0276051
8.8857	2.55724	0.0273529						0.0265374	0.0066293	0.0273529
8.88252	2.53614	0.0271067						0.0263185	0.00648941	0.0271067
8.87934	2.51396	0.0268426						0.0260883	0.00631853	0.0268426
8.87616	2.47861	0.0263516						0.0257214	0.0057284	0.0263516
8.87299	2.44326	0.025917						0.0253546	0.00537005	0.025917
8.86981	2.4079	0.0255486						0.0249877	0.00532377	0.0255486
8.86664	2.37293	0.0252413						0.0246248	0.00554424	0.0252413
8.86347	2.33899	0.0249333						0.0242726	0.00570176	0.0249333
8.86031	2.30502	0.024637						0.0239201	0.00590002	0.024637
8.85714	2.27106	0.0243519						0.0235677	0.00613034	0.0243519
8.85398	2.24329	0.0240927						0.0232794	0.00620678	0.0240927
8.85082	2.22169	0.0238508						0.0230553	0.00610836	0.0238508
8.84766	2.20011	0.0236138						0.0228314	0.00602805	0.0236138
8.84451	2.17853	0.0233831						0.0226074	0.00597289	0.0233831
8.84136	2.17283	0.0233424						0.0225483	0.00603652	0.0233424
8.8382	2.17333	0.0233788						0.0225535	0.0061569	0.0233788
8.83506	2.17382	0.023423						0.0225585	0.00630461	0.023423
8.83191	2.1743	0.0234771						0.0225636	0.00648534	0.0234771
8.82877	2.17969	0.0236635						0.0226195	0.0069512	0.0236635
8.82562	2.1855	0.0238707						0.0226798	0.00744547	0.0238707
8.82248	2.19133	0.0240924						0.0227403	0.00795774	0.0240924
8.81935	2.19646	0.0242997						0.0227935	0.00842234	0.0242997
8.81621	2.1975	0.0243913						0.0228043	0.00865462	0.0243913
8.81308	2.19854	0.0245074						0.0228151	0.00894887	0.0245074
8.80995	2.19957	0.0246522						0.0228258	0.00931212	0.0246522
8.80682	2.19806	0.0247259						0.0228101	0.00954307	0.0247259
8.80369	2.19204	0.0246397						0.0227476	0.00946907	0.0246397
8.80057	2.186	0.0245565						0.022685	0.00940281	0.0245565
8.79745	2.17997	0.0244818						0.0226224	0.00935868	0.0244818
8.79433	2.17449	0.0243706						0.0225655	0.00920451	0.0243706
8.79121	2.1694	0.0242321						0.0225127	0.00896513	0.0242321
8.78809	2.16429	0.0240982						0.0224597	0.00873418	0.0240982
8.78498	2.15921	0.0239695						0.0224069	0.00851266	0.0239695
8.78187	2.14998	0.0236804						0.0223111	0.00793574	0.0236804
8.77876	2.1396	0.0233733						0.0222034	0.00730201	0.0233733
8.77566	2.12917	0.0230981						0.0220952	0.00673238	0.0230981
8.77255	2.11879	0.0228592						0.0219875	0.00625246	0.0228592
8.76945	2.12084	0.023057						0.0220087	0.00687321	0.023057
8.76635	2.12288	0.0233017						0.0220299	0.00759291	0.0233017
8.76325	2.12489	0.0235895						0.0220508	0.0083803	0.0235895
8.76015	2.12473	0.0238319						0.0220491	0.00904417	0.0238319
8.75706	2.11672	0.0238097						0.021966	0.00918676	0.0238097
8.75397	2.10875	0.0237961						0.0218833	0.00934733	0.0237961
8.75088	2.10075	0.0237908						0.0218003	0.00952628	0.0237908
8.74779	2.0886	0.0236257						0.0216742	0.00940245	0.0236257
8.74471	2.0711	0.0233456						0.0214925	0.00911523	0.0233456
8.74163	2.05363	0.0232141						0.0213113	0.00920458	0.0232141
8.73855	2.03616	0.0232435						0.02113	0.00968428	0.0232435
8.73547	2.0236	0.0230794						0.0209997	0.00957458	0.0230794
8.73239	2.01362	0.0227716						0.0208961	0.00904966	0.0227716
8.72932	2.00362	0.0224863						0.0207924	0.00856227	0.0224863
8.72625	1.99362	0.0222255						0.0206886	0.00812126	0.0222255
8.72318	1.98645	0.022544						0.0206141	0.00912647	0.022544
8.72011	1.97966	0.0230177						0.0205437	0.0103811	0.0230177
8.71705	1.97284	0.023563						0.0204729	0.0116652	0.023563
8.71398	1.96671	0.0240876						0.0204093	0.0127934	0.0240876
8.71092	1.96644	0.0237804						0.0204065	0.01221	0.0237804
8.70786	1.96617	0.0234891						0.0204037	0.0116373	0.0234891
8.70481	1.96589	0.0232113						0.0204008	0.0110711	0.0232113
8.70175	1.96338	0.0228985						0.0203748	0.0104503	0.0228985
8.6987	1.95615	0.0225188						0.0202997	0.00974777	0.0225188
8.69565	1.94891	0.022191						0.0202246	0.00913278	0.022191
8.6926	1.94165	0.0219213						0.0201493	0.00863417	0.0219213
8.68956	1.93775	0.021919						0.0201088	0.00872251	0.021919
8.68651	1.93671	0.0221546						0.020098	0.0093219	0.0221546
8.68347	1.93565	0.0224475						0.020087	0.0100202	0.0224475
8.68043	1.93459	0.0227934						0.020076	0.0107932	0.0227934
8.6774	1.93279	0.0231555						0.0200573	0.0115708	0.0231555
8.67436	1.93076	0.0235467						0.0200362	0.0123692	0.0235467
8.67133	1.92872	0.0239699						0.0200151	0.0131892	0.0239699
8.6683	1.92668	0.0244261						0.0199939	0.0140313	0.0244261
8.66527	1.92107	0.0236895						0.0199357	0.0127968	0.0236895
8.66224	1.91538	0.0230366						0.0198766	0.011645	0.0230366
8.65922	1.90965	0.0225021						0.0198172	0.0106595	0.0225021
8.6562	1.90498	0.0221226						0.0197687	0.0099302	0.0221226
8.65317	1.90438	0.021912						0.0197625	0.00946456	0.021912
8.65016	1.90378	0.0217164						0.0197562	0.00901636	0.0217164
8.64714	1.90319	0.0215404						0.0197501	0.00859775	0.0215404
8.64413	1.90257	0.0215782						0.0197437	0.00870661	0.0215782
8.64111	1.90197	0.0219079						0.0197375	0.00950732	0.0219079
8.6381	1.90133	0.0222599						0.0197308	0.0103053	0.0222599
8.6351	1.90072	0.0226364						0.0197245	0.0111063	0.0226364
8.63209	1.89961	0.0224755						0.019713	0.0107957	0.0224755
8.62909	1.89827	0.0220831						0.0196991	0.0099803	0.0220831
8.62609	1.89694	0.0217578						0.0196852	0.00926789	0.0217578
8.62309	1.8956	0.0214974						0.0196714	0.00867027	0.0214974
8.62009	1.89817	0.0217642						0.019698	0.00925562	0.0217642
8.6171	1.90128	0.0221477						0.0197303	0.0100615	0.0221477
8.6141	1.90438	0.0225824						0.0197625	0.0109274	0.0225824
8.61111	1.9072	0.0229928						0.0197917	0.0117028	0.0229928
8.60812	1.90748	0.022827						0.0197946	0.0113685	0.022827
8.60514	1.90776	0.022668						0.0197975	0.0110408	0.022668
8.60215	1.90804	0.0225096						0.0198004	0.0107063	0.0225096
8.59917	1.90817	0.0223986						0.0198018	0.0104684	0.0223986
8.59619	1.90796	0.0224002						0.0197997	0.0104758	0.0224002
8.59321	1.90776	0.0224621						0.0197975	0.0106114	0.0224621
8.59023	1.90757	0.0225825						0.0197955	0.0108676	0.0225825
8.58726	1.91115	0.0225081						0.0198327	0.0106433	0.0225081
8.58428	1.9177	0.0223071						0.0199007	0.0100783	0.0223071
8.58132	1.92426	0.0221919						0.0199688	0.00968144	0.0221919
8.57835	1.93082	0.0221557						0.0200369	0.00945501	0.0221557
8.57538	1.93364	0.021979						0.0200661	0.00896824	0.021979
8.57242	1.93536	0.0217856						0.0200839	0.00844083	0.0217856
8.56945	1.9371	0.0216301						0.0201021	0.00798538	0.0216301
8.56649	1.93882	0.0215139						0.0201199	0.00761839	0.0215139
8.56354	1.92987	0.0214252						0.020027	0.0076131	0.0214252
8.56058	1.9209	0.0213552						0.0199339	0.00766054	0.0213552
8.55763	1.91196	0.0213003						0.0198411	0.00774805	0.0213003
8.55467	1.90464	0.0212329						0.0197652	0.00775709	0.0212329
8.55172	1.90257	0.0210873						0.0197437	0.00740678	0.0210873
8.54878	1.90049	0.0209491						0.0197221	0.00706438	0.0209491
8.54583	1.89841	0.020819						0.0197005	0.00673227	0.020819
8.54289	1.89585	0.0207475						0.019674	0.00658755	0.0207475
8.53994	1.89275	0.0207773						0.0196418	0.00677466	0.0207773
8.53701	1.88964	0.0208649						0.0196095	0.00712816	0.0208649
8.53407	1.88654	0.0210139						0.0195774	0.00763616	0.0210139
8.53113	1.88405	0.0210844						0.0195515	0.00789257	0.0210844
8.5282	1.88182	0.021112						0.0195283	0.00802263	0.021112
8.52527	1.87961	0.0211425						0.0195055	0.00815739	0.0211425
8.52234	1.87738	0.0211807						0.0194823	0.00831031	0.0211807
8.51941	1.87768	0.0211295						0.0194854	0.0081718	0.0211295
8.51648	1.87816	0.021101						0.0194904	0.00808562	0.021101
8.51356	1.87866	0.0211059						0.0194956	0.00808586	0.0211059
8.51064	1.87925	0.0211027						0.0195017	0.00806276	0.0211027
8.50772	1.88032	0.0209064						0.0195128	0.00750527	0.0209064
8.5048	1.88139	0.0207328						0.0195239	0.0069761	0.0207328
8.50188	1.88246	0.0205817						0.019535	0.00647995	0.0205817
8.49897	1.88424	0.0204005						0.0195535	0.00581735	0.0204005
8.49606	1.8872	0.0201956						0.0195842	0.00493135	0.0201956
8.49315	1.89018	0.02006						0.0196152	0.00420108	0.02006
8.49024	1.89314	0.0199988						0.0196458	0.00374086	0.0199988
8.48734	1.89713	0.0200743						0.0196872	0.00392321	0.0200743
8.48443	1.90181	0.0202593						0.0197358	0.00457545	0.0202593
8.48153	1.90645	0.0205121						0.019784	0.00541673	0.0205121
8.47863	1.91111	0.0208303						0.0198323	0.00637051	0.0208303
8.47574	1.91535	0.0210151						0.0198763	0.0068241	0.0210151
8.47284	1.9195	0.0211921						0.0199194	0.00723349	0.0211921
8.46994	1.92367	0.0213957						0.0199627	0.00769866	0.0213957
8.46705	1.92772	0.0216045						0.0200047	0.00815878	0.0216045
8.46416	1.93063	0.0216085						0.0200349	0.00809498	0.0216085
8.46128	1.93354	0.0216126						0.020065	0.0080312	0.0216126
8.45839	1.93646	0.0216213						0.0200954	0.00797864	0.0216213
8.45551	1.93791	0.0215442						0.0201104	0.00772794	0.0215442
8.45262	1.93599	0.0212883						0.0200905	0.00704011	0.0212883
8.44974	1.93408	0.0210775						0.0200707	0.00643646	0.0210775
8.44687	1.93216	0.0209204						0.0200507	0.00596923	0.0209204
8.44399	1.93292	0.020767						0.0200586	0.00537763	0.020767
8.44112	1.93596	0.0206331						0.0200902	0.00470206	0.0206331
8.43824	1.93903	0.0205672						0.020122	0.00425616	0.0205672
8.43537	1.94207	0.0205671						0.0201536	0.00410371	0.0205671
8.43251	1.94602	0.0206245						0.0201945	0.0041895	0.0206245
8.42964	1.9502	0.0206991						0.020238	0.00434463	0.0206991
8.42677	1.95441	0.0207909						0.0202817	0.00457328	0.0207909
8.42391	1.95849	0.0208952						0.020324	0.00485221	0.0208952
8.42105	1.95748	0.0209043						0.0203135	0.00493447	0.0209043
8.41819	1.95647	0.0209573						0.020303	0.00519561	0.0209573
8.41534	1.95547	0.0210547						0.0202927	0.0056134	0.0210547
8.41248	1.95591	0.0211415						0.0202972	0.00591476	0.0211415
8.40963	1.96095	0.0210776						0.0203495	0.00549216	0.0210776
8.40678	1.96598	0.0210258						0.0204017	0.00508445	0.0210258
8.40393	1.97102	0.0209825						0.020454	0.00467981	0.0209825
8.40108	1.97828	0.0210228						0.0205294	0.00452802	0.0210228
8.39824	1.98797	0.0211548						0.0206299	0.00468307	0.0211548
8.3954	1.99765	0.0212953						0.0207304	0.00487246	0.0212953
8.39255	2.00735	0.0214436						0.0208311	0.00508855	0.0214436
8.38972	2.01553	0.0215416						0.0209159	0.005154	0.0215416
8.38688	2.02312	0.0216449						0.0209947	0.00526534	0.0216449
8.38404	2.03074	0.0217785						0.0210737	0.00549544	0.0217785
8.38121	2.03836	0.0219376						0.0211528	0.00581534	0.0219376
8.37838	2.04103	0.0219519						0.0211805	0.0057679	0.0219519
8.37555	2.0435	0.0219567						0.0212061	0.00569185	0.0219567
8.37272	2.04598	0.0219645						0.0212319	0.0056255	0.0219645
8.36989	2.04844	0.0219558						0.0212575	0.00549319	0.0219558
8.36707	2.05097	0.0218828						0.0212837	0.00508566	0.0218828
8.36425	2.05351	0.0218287						0.02131	0.00473024	0.0218287
8.36143	2.05603	0.0217936						0.0213362	0.00444116	0.0217936
8.35861	2.0597	0.0218156						0.0213743	0.00436542	0.0218156
8.3558	2.06484	0.0219127						0.0214276	0.00458496	0.0219127
8.35298	2.07	0.0220359						0.0214811	0.00491343	0.0220359
8.35017	2.07512	0.0221817						0.0215343	0.00532014	0.0221817
8.34736	2.08014	0.0222221						0.0215864	0.00527734	0.0222221
8.34455	2.08506	0.0222111						0.0216374	0.00501556	0.0222111
8.34174	2.08996	0.0222139						0.0216883	0.00480367	0.0222139
8.33894	2.09488	0.0222298						0.0217394	0.00464375	0.0222298
8.33613	2.09724	0.0222791						0.0217639	0.00476347	0.0222791
8.33333	2.0993	0.0223312						0.0217852	0.00490779	0.0223312
8.33053	2.10138	0.0223851						0.0218068	0.00505495	0.0223851
8.32774	2.10378	0.0224303						0.0218317	0.00514746	0.0224303
8.32494	2.10812	0.0224201						0.0218768	0.00490582	0.0224201
8.32215	2.11248	0.0224343						0.021922	0.00476709	0.0224343
8.31936	2.11681	0.0224705						0.021967	0.00473031	0.0224705
8.31657	2.12155	0.0225134						0.0220162	0.00470546	0.0225134
8.31378	2.1269	0.0225529						0.0220716	0.00463419	0.0225529
8.31099	2.13223	0.0226152						0.0221269	0.0046742	0.0226152
8.30821	2.13757	0.0227021						0.0221824	0.00482976	0.0227021
8.30542	2.14491	0.0227574						0.0222586	0.00473875	0.0227574
8.30265	2.15343	0.0227971						0.0223469	0.0045081	0.0227971
8.29987	2.16193	0.0228455						0.0224351	0.00431079	0.0228455
8.29709	2.17041	0.0229037						0.0225232	0.00415746	0.0229037
8.29431	2.17821	0.0229668						0.0226041	0.00406581	0.0229668
8.29154	2.18586	0.0230354						0.0226835	0.00401135	0.0230354
8.28877	2.19355	0.0231099						0.0227633	0.00398768	0.0231099
8.286	2.20073	0.0231838						0.0228378	0.00399038	0.0231838
8.28323	2.20443	0.0232063						0.0228762	0.00390011	0.0232063
8.28047	2.20813	0.0232304						0.0229146	0.00381743	0.0232304
8.2777	2.21184	0.0232566						0.0229531	0.00374471	0.0232566
8.27494	2.21639	0.0233009						0.0230003	0.00373017	0.0233009
8.27218	2.22244	0.0233743						0.0230631	0.00380118	0.0233743
8.26942	2.2285	0.0234499						0.023126	0.00388404	0.0234499
8.26667	2.23457	0.0235276						0.0231889	0.0039776	0.0235276
8.26391	2.24081	0.0236087						0.0232537	0.00407859	0.0236087
8.26116	2.24718	0.0236989						0.0233198	0.00422203	0.0236989
8.25841	2.25353	0.0237973						0.0233858	0.00440641	0.0237973
8.25566	2.25991	0.0239039						0.0234519	0.00462655	0.0239039
8.25291	2.26513	0.0239758						0.0235061	0.00472221	0.0239758
8.25017	2.27017	0.0240527						0.0235584	0.00485134	0.0240527
8.24742	2.27517	0.0241408						0.0236103	0.0050331	0.0241408
8.24468	2.28112	0.0242398						0.023672	0.00521571	0.0242398
8.24194	2.2979	0.0243285						0.0238462	0.0048202	0.0243285
8.2392	2.31467	0.0244315						0.0240202	0.00446454	0.0244315
8.23647	2.33145	0.0245492						0.0241943	0.0041595	0.0245492
8.23373	2.34878	0.0246886						0.0243742	0.00392751	0.0246886
8.231	2.36722	0.0248495						0.0245656	0.00374562	0.0248495
8.22827	2.38562	0.0250131						0.0247565	0.00357398	0.0250131
8.22554	2.40409	0.0251811						0.0249481	0.00341722	0.0251811
8.22281	2.41436	0.025302						0.0250548	0.0035288	0.025302
8.22009	2.4188	0.0253919						0.0251008	0.00383391	0.0253919
8.21736	2.42321	0.0254852						0.0251466	0.00414042	0.0254852
8.21464	2.42766	0.0255832						0.0251928	0.0044524	0.0255832
8.21192	2.42598	0.0256708						0.0251753	0.00501957	0.0256708
8.2092	2.42297	0.0257788						0.025144	0.00568563	0.0257788
8.20649	2.41996	0.0259142						0.0251128	0.00639489	0.0259142
8.20377	2.4174	0.0260601						0.0250863	0.00705735	0.0260601
8.20106	2.42016	0.026055						0.0251149	0.00693546	0.026055
8.19835	2.42291	0.0260538						0.0251434	0.0068269	0.0260538
8.19564	2.42562	0.026057						0.0251716	0.00673485	0.026057
8.19293	2.4294	0.0260243						0.0252108	0.00645595	0.0260243
8.19022	2.43537	0.0259222						0.0252728	0.00576598	0.0259222
8.18752	2.44132	0.0258468						0.0253345	0.00512088	0.0258468
8.18482	2.44728	0.0257976						0.0253963	0.00453227	0.0257976
8.18212	2.45239	0.0258511						0.0254493	0.00453971	0.0258511
8.17942	2.45682	0.0259994						0.0254954	0.00509448	0.0259994
8.17672	2.46125	0.026185						0.0255414	0.00577013	0.026185
8.17403	2.4657	0.0264073						0.0255875	0.00652885	0.0264073
8.17133	2.47383	0.0264687						0.0256719	0.00644556	0.0264687
8.16864	2.48278	0.0264972						0.0257647	0.00618736	0.0264972
8.16595	2.49172	0.0265294						0.0258575	0.00593304	0.0265294
8.16327	2.5007	0.0265648						0.0259507	0.00567892	0.0265648
8.16058	2.51042	0.0265712						0.0260516	0.00522935	0.0265712
8.15789	2.52011	0.026591						0.0261521	0.00481099	0.026591
8.15521	2.5298	0.0266235						0.0262527	0.00442808	0.0266235
8.15253	2.53949	0.026675						0.0263532	0.00413052	0.026675
8.14985	2.54915	0.0267475						0.0264535	0.00395506	0.0267475
8.14718	2.55882	0.0268217						0.0265539	0.00378119	0.0268217
8.1445	2.56847	0.0268971						0.026654	0.0036084	0.0268971
8.14183	2.57609	0.0269651						0.026733	0.00353019	0.0269651
8.13915	2.58214	0.0270287						0.0267958	0.00354082	0.0270287
8.13648	2.58815	0.0270935						0.0268583	0.00356281	0.0270935
8.13381	2.5942	0.0271604						0.026921	0.00359784	0.0271604
8.13115	2.60378	0.0272794						0.0270204	0.00375012	0.0272794
8.12848	2.61414	0.0274118						0.0271279	0.00393498	0.0274118
8.12582	2.62452	0.0275454						0.0272356	0.00411914	0.0275454
8.12316	2.63483	0.0276817						0.0273426	0.00431985	0.0276817
8.1205	2.64432	0.0278154						0.0274411	0.00454747	0.0278154
8.11784	2.65382	0.0279534						0.0275397	0.00479119	0.0279534
8.11518	2.66332	0.0280975						0.0276383	0.00505938	0.0280975
8.11253	2.67427	0.0282359						0.0277519	0.00520532	0.0282359
8.10988	2.68842	0.028363						0.0278988	0.00511043	0.028363
8.10722	2.70256	0.0285021						0.0280455	0.00508131	0.0285021
8.10458	2.71673	0.0286536						0.0281925	0.00511938	0.0286536
8.10193	2.72793	0.028819						0.0283088	0.00539884	0.028819
8.09928	2.7368	0.0290025						0.0284008	0.00587729	0.0290025
8.09664	2.74569	0.0291991						0.0284931	0.00638197	0.0291991
8.09399	2.75458	0.0294093						0.0285853	0.00691301	0.0294093
8.09135	2.76206	0.0295344						0.028663	0.00712124	0.0295344
8.08872	2.76927	0.0296466						0.0287378	0.0072842	0.0296466
8.08608	2.77648	0.0297636						0.0288126	0.00746361	0.0297636
8.08344	2.78391	0.0298697						0.0288897	0.00758866	0.0298697
8.08081	2.79385	0.0297982						0.0289928	0.006881	0.0297982
8.07818	2.80383	0.0297566						0.0290964	0.00623312	0.0297566
8.07554	2.81377	0.0297428						0.0291995	0.00565856	0.0297428
8.07292	2.82474	0.0297842						0.0293134	0.00527504	0.0297842
8.07029	2.83767	0.0298917						0.0294476	0.00513344	0.0298917
8.06766	2.8506	0.0300063						0.0295818	0.0050295	0.0300063
8.06504	2.86354	0.0301268						0.029716	0.00495824	0.0301268
8.06242	2.87377	0.0302306						0.0298222	0.0049521	0.0302306
8.0598	2.88205	0.030319						0.0299081	0.00497431	0.030319
8.05718	2.89032	0.0304072						0.0299939	0.00499657	0.0304072
8.05456	2.89858	0.0304957						0.0300797	0.00502022	0.0304957
8.05195	2.90727	0.0306152						0.0301699	0.00520322	0.0306152
8.04933	2.91605	0.0307549						0.030261	0.00548958	0.0307549
8.04672	2.9248	0.0309098						0.0303518	0.00584702	0.0309098
8.04411	2.93424	0.0310786						0.0304497	0.00622029	0.0310786
8.04151	2.94968	0.0312448						0.03061	0.00626611	0.0312448
8.0389	2.9651	0.0314144						0.03077	0.00633022	0.0314144
8.03629	2.98054	0.0315886						0.0309302	0.00641575	0.0315886
8.03369	2.99408	0.0316999						0.0310707	0.00628466	0.0316999
8.03109	3.00431	0.0317051						0.0311769	0.00576319	0.0317051
8.02849	3.01454	0.0317235						0.0312831	0.00526787	0.0317235
8.02589	3.02476	0.0317557						0.0313891	0.00481106	0.0317557
8.02329	3.03671	0.0318521						0.0315131	0.00463447	0.0318521
8.0207	3.04979	0.0319927						0.0316489	0.00467757	0.0319927
8.01811	3.06286	0.0321393						0.0317844	0.00476241	0.0321393
8.01551	3.07592	0.0322944						0.03192	0.00490277	0.0322944
8.01292	3.08949	0.0324281						0.0320608	0.0048671	0.0324281
8.01034	3.10314	0.032561						0.0322025	0.00481864	0.032561
8.00775	3.11678	0.0326966						0.032344	0.00478895	0.0326966
8.00516	3.13061	0.0328372						0.0324875	0.0047794	0.0328372
8.00258	3.14611	0.033004						0.0326484	0.00483174	0.033004
8	3.1616	0.0331725						0.0328091	0.00489649	0.0331725
7.99742	3.17709	0.0333446						0.0329699	0.00498479	0.0333446
7.99484	3.19215	0.0335118						0.0331262	0.00506927	0.0335118
7.99227	3.20653	0.0336708						0.0332753	0.00514559	0.0336708
7.98969	3.22088	0.0338291						0.0334243	0.00521748	0.0338291
7.98712	3.23524	0.0339884						0.0335733	0.00529565	0.0339884
7.98455	3.24804	0.03412						0.0337062	0.00529821	0.03412
7.98198	3.25993	0.0342394						0.0338296	0.00528182	0.0342394
7.97941	3.27183	0.0343617						0.033953	0.00528389	0.0343617
7.97684	3.28372	0.0344856						0.0340764	0.00529687	0.0344856
7.97428	3.29458	0.0346126						0.0341891	0.00539773	0.0346126
7.97171	3.30533	0.0347404						0.0343006	0.00551043	0.0347404
7.96915	3.31606	0.0348685						0.034412	0.00562389	0.0348685
7.96659	3.32707	0.0349923						0.0345263	0.005692	0.0349923
7.96403	3.33944	0.035095						0.0346547	0.0055416	0.035095
7.96148	3.35182	0.0351987						0.0347831	0.00539273	0.0351987
7.95892	3.36421	0.0353035						0.0349117	0.00524531	0.0353035
7.95637	3.37703	0.0354238						0.0350447	0.00516844	0.0354238
7.95382	3.39045	0.0355641						0.0351839	0.00518607	0.0355641
7.95127	3.40388	0.0357078						0.0353233	0.00522544	0.0357078
7.94872	3.41728	0.0358541						0.0354624	0.00528529	0.0358541
7.94617	3.43	0.0359943						0.0355944	0.00535099	0.0359943
7.94363	3.44239	0.0361317						0.035723	0.00541933	0.0361317
7.94108	3.45475	0.0362703						0.0358512	0.00549791	0.0362703
7.93854	3.46712	0.03641						0.0359797	0.00558165	0.03641
7.936	3.48326	0.0365592						0.0361471	0.00547363	0.0365592
7.93346	3.49964	0.0367119						0.0363171	0.0053692	0.0367119
7.93092	3.51603	0.0368678						0.0364871	0.00528402	0.0368678
7.92839	3.53171	0.0370233						0.0366498	0.00524524	0.0370233
7.92586	3.54493	0.0371719						0.0367871	0.00533443	0.0371719
7.92332	3.55816	0.0373281						0.0369244	0.00547504	0.0373281
7.92079	3.57139	0.0374898						0.0370616	0.00565007	0.0374898
7.91826	3.5842	0.0376364						0.0371946	0.0057498	0.0376364
7.91574	3.59662	0.0377635						0.0373235	0.00574749	0.0377635
7.91321	3.60903	0.0378922						0.0374523	0.00575749	0.0378922
7.91069	3.62143	0.0380229						0.037581	0.00577986	0.0380229
7.90816	3.63344	0.0381535						0.0377056	0.0058291	0.0381535
7.90564	3.64531	0.0382864						0.0378287	0.00590213	0.0382864
7.90312	3.65715	0.038421						0.0379517	0.00598732	0.038421
7.9006	3.66901	0.0385587						0.0380748	0.00608984	0.0385587
7.89809	3.6828	0.0386922						0.0382178	0.00604022	0.0386922
7.89558	3.69656	0.0388275						0.0383606	0.00600346	0.0388275
7.89306	3.71034	0.0389648						0.0385036	0.00597735	0.0389648
7.89055	3.72402	0.0391027						0.0386456	0.00596164	0.0391027
7.88804	3.73746	0.0392387						0.038785	0.0059498	0.0392387
7.88553	3.75093	0.0393759						0.0389249	0.00594268	0.0393759
7.88303	3.76438	0.0395139						0.0390644	0.00594289	0.0395139
7.88052	3.77781	0.0396716						0.0392038	0.00607409	0.0396716
7.87802	3.79122	0.0398474						0.0393429	0.00632096	0.0398474
7.87552	3.80459	0.0400248						0.0394817	0.00657135	0.0400248
7.87302	3.818	0.0402038						0.0396208	0.00682207	0.0402038
7.87052	3.83065	0.0403459						0.0397521	0.00689627	0.0403459
7.86802	3.84316	0.0404807						0.0398819	0.00693679	0.0404807
7.86552	3.85565	0.0406161						0.0400116	0.0069814	0.0406161
7.86303	3.86823	0.0407507						0.0401421	0.00701647	0.0407507
7.86054	3.88271	0.0408595						0.0402923	0.00678441	0.0408595
7.85805	3.89717	0.0409739						0.0404424	0.00657831	0.0409739
7.85556	3.91163	0.0410934						0.0405925	0.00639673	0.0410934
7.85307	3.926	0.0412166						0.0407416	0.00623936	0.0412166
7.85059	3.94013	0.0413396						0.0408882	0.00609261	0.0413396
7.8481	3.95426	0.0414653						0.0410349	0.00595869	0.0414653
7.84562	3.9684	0.0415939						0.0411816	0.0058421	0.0415939
7.84314	3.98305	0.0417326						0.0413336	0.00575695	0.0417326
7.84066	3.99801	0.0418793						0.0414889	0.00570477	0.0418793
7.83818	4.013	0.0420297						0.0416444	0.00567775	0.0420297
7.8357	4.02796	0.0421839						0.0417997	0.00568087	0.0421839
7.83323	4.04362	0.0423913						0.0419622	0.00601643	0.0423913
7.83075	4.05939	0.0426315						0.0421259	0.00654682	0.0426315
7.82828	4.07515	0.0428986						0.0422893	0.00720418	0.0428986
7.82581	4.09054	0.0431697						0.0424491	0.00785461	0.0431697
7.82334	4.10361	0.04332						0.0425847	0.00794751	0.04332
7.82088	4.11669	0.0434704						0.0427205	0.0080397	0.0434704
7.81841	4.12977	0.0436209						0.0428562	0.00813169	0.0436209
7.81595	4.14323	0.0437438						0.0429959	0.00805414	0.0437438
7.81349	4.15731	0.0438318						0.043142	0.00774528	0.0438318
7.81102	4.17139	0.0439262						0.0432881	0.00745974	0.0439262
7.80856	4.18549	0.0440272						0.0434344	0.00720057	0.0440272
7.80611	4.1997	0.0441465						0.0435818	0.007038	0.0441465
7.80365	4.21395	0.0442726						0.0437298	0.00691182	0.0442726
7.80119	4.22822	0.0443997						0.0438779	0.00678731	0.0443997
7.79874	4.24249	0.044528						0.0440259	0.00666767	0.044528
7.79629	4.25648	0.0446576						0.0441711	0.00657338	0.0446576
7.79384	4.27043	0.0447885						0.0443159	0.00648923	0.0447885
7.79139	4.28438	0.0449204						0.0444606	0.00641097	0.0449204
7.78895	4.29806	0.0450549						0.0446026	0.00636851	0.0450549
7.7865	4.31077	0.0451946						0.0447345	0.00643224	0.0451946
7.78406	4.32347	0.0453351						0.0448663	0.006503	0.0453351
7.78161	4.33618	0.0454758						0.0449982	0.00657323	0.0454758
7.77917	4.34924	0.0456239						0.0451337	0.00667013	0.0456239
7.77673	4.36268	0.04578						0.0452732	0.00679327	0.04578
7.7743	4.37613	0.0459359						0.0454128	0.00691289	0.0459359
7.77186	4.38959	0.0460929						0.0455525	0.00703758	0.0460929
7.76942	4.40441	0.0462513						0.0457062	0.00708035	0.0462513
7.76699	4.41965	0.0464108						0.0458643	0.00710128	0.0464108
7.76456	4.43491	0.0465714						0.0460228	0.00712717	0.0465714
7.76213	4.45002	0.0467312						0.0461795	0.00715898	0.0467312
7.7597	4.46198	0.0468726						0.0463037	0.00728088	0.0468726
7.75727	4.47393	0.0470145						0.0464277	0.00740453	0.0470145
7.75485	4.48588	0.0471579						0.0465517	0.00753675	0.0471579
7.75242	4.49891	0.0473136						0.0466869	0.00767565	0.0473136
7.75	4.51413	0.0474941						0.0468448	0.00782649	0.0474941
7.74758	4.52937	0.0476753						0.047003	0.00797862	0.0476753
7.74516	4.54459	0.0478563						0.047161	0.00812843	0.0478563
7.74274	4.56114	0.0480378						0.0473327	0.0082006	0.0480378
7.74033	4.57861	0.0482198						0.047514	0.00822035	0.0482198
7.73791	4.59606	0.0484018						0.0476951	0.00824075	0.0484018
7.7355	4.61355	0.048585						0.0478765	0.00826696	0.048585
7.73308	4.62623	0.0487273						0.0480082	0.00834044	0.0487273
7.73067	4.63812	0.0488623						0.0481316	0.00841886	0.0488623
7.72826	4.65002	0.048998						0.048255	0.00850046	0.048998
7.72586	4.66198	0.0491354						0.0483791	0.00858778	0.0491354
7.72345	4.67449	0.049283						0.0485089	0.00870041	0.049283
7.72105	4.68701	0.0494325						0.0486389	0.00882195	0.0494325
7.71864	4.69952	0.0495834						0.0487687	0.0089516	0.0495834
7.71624	4.71175	0.0497025						0.0488956	0.00891962	0.0497025
7.71384	4.7236	0.049777						0.0490186	0.00865646	0.049777
7.71144	4.73546	0.0498556						0.0491417	0.00840715	0.0498556
7.70905	4.74729	0.0499368						0.0492644	0.00816684	0.0499368
7.70665	4.76034	0.0500428						0.0493999	0.00799562	0.0500428
7.70426	4.77397	0.0501608						0.0495413	0.00785968	0.0501608
7.70186	4.78758	0.0502795						0.0496825	0.00772516	0.0502795
7.69947	4.80121	0.0504003						0.049824	0.00759961	0.0504003
7.69708	4.81311	0.0505478						0.0499474	0.00776774	0.0505478
7.69469	4.82497	0.0507019						0.0500705	0.00797667	0.0507019
7.69231	4.8368	0.05086						0.0501933	0.00820787	0.05086
7.68992	4.84771	0.0510094						0.0503065	0.00843897	0.0510094
7.68754	4.85565	0.0511169						0.0503889	0.00859646	0.0511169
7.68516	4.86358	0.0512267						0.0504712	0.00876576	0.0512267
7.68278	4.87151	0.0513394						0.0505535	0.00894895	0.0513394
7.6804	4.87905	0.0514267						0.0506318	0.00900695	0.0514267
7.67802	4.88624	0.0514885						0.0507064	0.00893982	0.0514885
7.67564	4.89342	0.0515506						0.0507809	0.00887476	0.0515506
7.67327	4.9006	0.051613						0.0508554	0.00881085	0.051613
7.67089	4.90941	0.0517181						0.0509468	0.00889869	0.0517181
7.66852	4.9186	0.0518353						0.0510422	0.00903275	0.0518353
7.66615	4.92781	0.0519524						0.0511377	0.00916409	0.0519524
7.66378	4.93697	0.0520665						0.0512328	0.00928049	0.0520665
7.66141	4.94579	0.0521312						0.0513243	0.00913636	0.0521312
7.65905	4.95458	0.0521967						0.0514156	0.00899599	0.0521967
7.65668	4.96339	0.0522627						0.051507	0.00885548	0.0522627
7.65432	4.97095	0.0523213						0.0515855	0.00874426	0.0523213
7.65196	4.97622	0.0523659						0.0516402	0.00868776	0.0523659
7.6496	4.98151	0.0524103						0.051695	0.00862932	0.0524103
7.64724	4.98679	0.0524552						0.0517499	0.00857313	0.0524552
7.64488	4.99314	0.0525345						0.0518157	0.00866085	0.0525345
7.64253	5.00002	0.0526329						0.0518871	0.0088291	0.0526329
7.64017	5.00694	0.052733						0.0519589	0.00900267	0.052733
7.63782	5.01384	0.0528332						0.0520305	0.00917453	0.0528332
7.63547	5.02708	0.0529672						0.0521679	0.00916691	0.0529672
7.63312	5.04085	0.0531038						0.0523108	0.00914272	0.0531038
7.63077	5.05465	0.0532408						0.052454	0.00911904	0.0532408
7.62842	5.06851	0.0533812						0.0525978	0.00911176	0.0533812
7.62608	5.08262	0.0535351						0.0527442	0.00916809	0.0535351
7.62373	5.09671	0.0536885						0.0528905	0.00922245	0.0536885
7.62139	5.11082	0.0538419						0.0530369	0.00927559	0.0538419
7.61905	5.12283	0.0539831						0.0531615	0.0093822	0.0539831
7.61671	5.13255	0.0541113						0.0532624	0.00954734	0.0541113
7.61437	5.14225	0.0542388						0.0533631	0.0097075	0.0542388
7.61203	5.15197	0.0543669						0.0534639	0.00986754	0.0543669
7.6097	5.15995	0.0544817						0.0535468	0.0100498	0.0544817
7.60736	5.16744	0.0545934						0.0536245	0.0102397	0.0545934
7.60503	5.17488	0.0547052						0.0537017	0.0104298	0.0547052
7.6027	5.18227	0.0548133						0.0537784	0.0106014	0.0548133
7.60037	5.18827	0.054845						0.0538407	0.0104476	0.054845
7.59804	5.19429	0.0548781						0.0539031	0.0102984	0.0548781
7.59571	5.20031	0.0549121						0.0539656	0.0101513	0.0549121
7.59339	5.20524	0.0549408						0.0540168	0.0100338	0.0549408
7.59106	5.20803	0.0549577						0.0540457	0.00997021	0.0549577
7.58874	5.21082	0.0549752						0.0540747	0.00990944	0.0549752
7.58642	5.21364	0.0549932						0.0541039	0.00984979	0.0549932
7.5841	5.21737	0.0549964						0.0541426	0.00965266	0.0549964
7.58178	5.22172	0.0549936						0.0541877	0.00937988	0.0549936
7.57946	5.22606	0.0549929						0.0542328	0.00911149	0.0549929
7.57715	5.23039	0.0549943						0.0542778	0.00884874	0.0549943
7.57483	5.23058	0.0550049						0.0542798	0.00890215	0.0550049
7.57252	5.23031	0.0550161						0.0542769	0.00898867	0.0550161
7.57021	5.23001	0.055028						0.0542738	0.00907962	0.055028
7.5679	5.23132	0.0550577						0.0542874	0.00917808	0.0550577
7.56559	5.23881	0.0551548						0.0543651	0.00930033	0.0551548
7.56328	5.24629	0.0552525						0.0544428	0.00942447	0.0552525
7.56098	5.25378	0.0553506						0.0545205	0.00955048	0.0553506
7.55867	5.26422	0.0554671						0.0546288	0.00960701	0.0554671
7.55637	5.27783	0.0556042						0.05477	0.00959539	0.0556042
7.55407	5.29144	0.0557416						0.0549112	0.0095853	0.0557416
7.55177	5.30506	0.0558793						0.0550526	0.00957655	0.0558793
7.54947	5.31647	0.0560031						0.055171	0.00961819	0.0560031
7.54717	5.32717	0.0561232						0.0552821	0.00968006	0.0561232
7.54487	5.33789	0.0562444						0.0553933	0.00974773	0.0562444
7.54258	5.34831	0.0563636						0.0555014	0.00982056	0.0563636
7.54029	5.35415	0.0564477						0.0555621	0.00995975	0.0564477
7.53799	5.35998	0.0565329						0.0556226	0.0101045	0.0565329
7.5357	5.36582	0.0566183						0.0556832	0.0102477	0.0566183
7.53341	5.37162	0.0566888						0.0557434	0.0103101	0.0566888
7.53113	5.37736	0.0567287						0.0558029	0.0102065	0.0567287
7.52884	5.3831	0.056769						0.0558625	0.0101045	0.056769
7.52656	5.38883	0.0568113						0.0559219	0.010013	0.0568113
7.52427	5.39173	0.0568511						0.0559521	0.0100703	0.0568511
7.52199	5.39294	0.0568903						0.0559646	0.0102213	0.0568903
7.51971	5.39411	0.0569303						0.0559768	0.0103758	0.0569303
7.51743	5.3953	0.0569705						0.0559891	0.0105291	0.0569705
7.51515	5.40245	0.0570217						0.0560633	0.0104107	0.0570217
7.51288	5.41013	0.0570751						0.056143	0.0102728	0.0570751
7.5106	5.41779	0.0571289						0.0562225	0.0101363	0.0571289
7.50833	5.42392	0.0571763						0.056286	0.0100508	0.0571763
7.50605	5.42384	0.057192						0.0562853	0.0101434	0.057192
7.50378	5.42374	0.0572079						0.0562842	0.0102386	0.0572079
7.50151	5.42364	0.0572246						0.0562831	0.0103377	0.0572246
7.49924	5.42729	0.0572717						0.0563211	0.0103917	0.0572717
7.49698	5.43466	0.0573494						0.0563975	0.0104053	0.0573494
7.49471	5.44203	0.0574276						0.056474	0.0104216	0.0574276
7.49245	5.4494	0.0575059						0.0565505	0.0104387	0.0575059
7.49018	5.4567	0.0575951						0.0566262	0.0105199	0.0575951
7.48792	5.46399	0.0576885						0.0567019	0.0106235	0.0576885
7.48566	5.47128	0.0577822						0.0567775	0.0107284	0.0577822
7.4834	5.47837	0.0578718						0.0568511	0.0108213	0.0578718
7.48115	5.48329	0.0579035						0.0569021	0.0107221	0.0579035
7.47889	5.4882	0.0579383						0.0569532	0.010639	0.0579383
7.47664	5.49312	0.0579763						0.0570042	0.0105723	0.0579763
7.47438	5.49772	0.0580147						0.0570519	0.0105256	0.0580147
7.47213	5.50175	0.058049						0.0570938	0.0104875	0.058049
7.46988	5.50578	0.0580843						0.0571355	0.0104553	0.0580843
7.46763	5.50981	0.058121						0.0571774	0.0104302	0.058121
7.46538	5.50915	0.0581077						0.0571706	0.010394	0.0581077
7.46314	5.50608	0.0580679						0.0571387	0.0103461	0.0580679
7.46089	5.503	0.0580284						0.0571067	0.0103015	0.0580284
7.45865	5.49992	0.0579892						0.0570747	0.0102575	0.0579892
7.4564	5.49918	0.0579723						0.0570671	0.0102045	0.0579723
7.45416	5.49854	0.0579566						0.0570604	0.0101527	0.0579566
7.45192	5.49789	0.0579418						0.0570537	0.0101058	0.0579418
7.44968	5.49795	0.0579376						0.0570543	0.0100782	0.0579376
7.44745	5.49996	0.0579626						0.0570752	0.0101035	0.0579626
7.44521	5.50197	0.0579883						0.0570961	0.0101334	0.0579883
7.44298	5.504	0.0580146						0.0571171	0.0101653	0.0580146
7.44074	5.50843	0.0580493						0.0571631	0.0101045	0.0580493
7.43851	5.51495	0.0580921						0.0572307	0.00996664	0.0580921
7.43628	5.52148	0.0581361						0.0572985	0.00983307	0.0581361
7.43405	5.528	0.0581804						0.0573662	0.00969955	0.0581804
7.43182	5.52878	0.0582177						0.0573743	0.00987396	0.0582177
7.4296	5.52849	0.0582574						0.0573712	0.0101225	0.0582574
7.42737	5.52818	0.0583001						0.057368	0.0103831	0.0583001
7.42515	5.52818	0.0583423						0.057368	0.0106176	0.0583423
7.42293	5.53007	0.0583598						0.0573877	0.0106077	0.0583598
7.42071	5.53198	0.0583787						0.0574075	0.0106047	0.0583787
7.41849	5.53388	0.058399						0.0574271	0.0106099	0.058399
7.41627	5.53304	0.0584043						0.0574184	0.0106857	0.0584043
7.41405	5.52868	0.0583889						0.0573732	0.0108433	0.0583889
7.41183	5.52433	0.058375						0.0573281	0.0110061	0.058375
7.40962	5.51996	0.0583623						0.0572827	0.0111737	0.0583623
7.40741	5.52031	0.0583785						0.0572864	0.0112395	0.0583785
7.4052	5.5225	0.0584063						0.057309	0.0112682	0.0584063
7.40299	5.52468	0.058435						0.0573318	0.0113015	0.058435
7.40078	5.52696	0.0584635						0.0573554	0.011329	0.0584635
7.39857	5.5339	0.0584722						0.0574274	0.011004	0.0584722
7.39636	5.54085	0.0584833						0.0574995	0.0106819	0.0584833
7.39416	5.54782	0.0584972						0.0575719	0.0103637	0.0584972
7.39195	5.55248	0.0585254						0.0576201	0.0102536	0.0585254
7.38975	5.55225	0.0585814						0.0576179	0.0105815	0.0585814
7.38755	5.55205	0.0586401						0.0576157	0.010913	0.0586401
7.38535	5.55184	0.0587003						0.0576136	0.0112427	0.0587003
7.38315	5.54997	0.0586881						0.0575941	0.011279	0.0586881
7.38095	5.54704	0.0586313						0.0575638	0.0111377	0.0586313
7.37876	5.54415	0.058576						0.0575338	0.0110007	0.058576
7.37656	5.54126	0.0585212						0.0575037	0.010865	0.0585212
7.37437	5.53803	0.0584528						0.0574702	0.0106726	0.0584528
7.37218	5.53479	0.0583855						0.0574366	0.0104838	0.0583855
7.36998	5.53153	0.0583199						0.0574027	0.0103025	0.0583199
7.3678	5.52645	0.0582471						0.05735	0.0101836	0.0582471
7.36561	5.51497	0.0581414						0.0572309	0.0102494	0.0581414
7.36342	5.50347	0.0580383						0.0571116	0.0103298	0.0580383
7.36123	5.49199	0.0579362						0.0569925	0.0104143	0.0579362
7.35905	5.48609	0.0578824						0.0569312	0.01045	0.0578824
7.35687	5.48534	0.057872						0.0569235	0.0104349	0.057872
7.35469	5.48458	0.0578622						0.0569155	0.0104237	0.0578622
7.3525	5.48384	0.0578541						0.0569079	0.0104203	0.0578541
7.35033	5.47985	0.0578347						0.0568665	0.0105382	0.0578347
7.34815	5.47514	0.057814						0.0568176	0.0106874	0.057814
7.34597	5.47045	0.0577949						0.056769	0.0108415	0.0577949
7.3438	5.46643	0.0577748						0.0567272	0.0109521	0.0577748
7.34162	5.46746	0.0577417						0.0567379	0.0107197	0.0577417
7.33945	5.46846	0.0577097						0.0567483	0.0104904	0.0577097
7.33728	5.46948	0.0576793						0.0567589	0.0102628	0.0576793
7.33511	5.46987	0.0576822						0.0567629	0.0102571	0.0576822
7.33294	5.46937	0.0577321						0.0567577	0.0105624	0.0577321
7.33077	5.46885	0.0577842						0.0567524	0.0108713	0.0577842
7.3286	5.46835	0.0578381						0.0567472	0.0111804	0.0578381
7.32644	5.46671	0.0578321						0.0567301	0.0112358	0.0578321
7.32428	5.4646	0.0578031						0.0567082	0.0111972	0.0578031
7.32211	5.4625	0.0577744						0.0566864	0.0111593	0.0577744
7.31995	5.46054	0.0577486						0.0566661	0.0111288	0.0577486
7.31779	5.46624	0.0578188						0.0567252	0.0111922	0.0578188
7.31563	5.47189	0.0578925						0.0567839	0.0112752	0.0578925
7.31348	5.47757	0.0579706						0.0568429	0.011379	0.0579706
7.31132	5.48026	0.057991						0.0568707	0.0113433	0.057991
7.30917	5.47713	0.0578943						0.0568383	0.0110075	0.0578943
7.30701	5.47399	0.0578003						0.0568057	0.0106767	0.0578003
7.30486	5.47086	0.0577082						0.0567732	0.010346	0.0577082
7.30271	5.46634	0.0576659						0.0567263	0.0103675	0.0576659
7.30056	5.46112	0.0576544						0.0566721	0.0105976	0.0576544
7.29841	5.45583	0.0576455						0.0566172	0.0108391	0.0576455
7.29626	5.45058	0.0576393						0.0565627	0.0110884	0.0576393
7.29412	5.45008	0.0576402						0.0565575	0.0111191	0.0576402
7.29197	5.44989	0.0576434						0.0565555	0.0111461	0.0576434
7.28983	5.44972	0.0576494						0.0565539	0.0111853	0.0576494
7.28769	5.44752	0.0576266						0.056531	0.0111835	0.0576266
7.28555	5.43891	0.057509						0.0564416	0.0110288	0.057509
7.28341	5.4303	0.0573934						0.0563523	0.0108819	0.0573934
7.28127	5.4217	0.0572787						0.056263	0.0107389	0.0572787
7.27913	5.41333	0.0571599						0.0561762	0.0105589	0.0571599
7.277	5.4052	0.0570381						0.0560918	0.0103469	0.0570381
7.27486	5.39702	0.0569173						0.0560069	0.0101392	0.0569173
7.27273	5.38887	0.056799						0.0559224	0.00994068	0.056799
7.2706	5.38401	0.0567762						0.0558719	0.0100926	0.0567762
7.26846	5.3797	0.0567719						0.0558272	0.0103138	0.0567719
7.26633	5.37538	0.0567691						0.0557824	0.0105385	0.0567691
7.26421	5.36963	0.0567484						0.0557226	0.0107407	0.0567484
7.26208	5.35621	0.0566235						0.0555834	0.0108031	0.0566235
7.25995	5.34282	0.0565039						0.0554445	0.0108905	0.0565039
7.25783	5.32942	0.0563904						0.0553054	0.0110086	0.0563904
7.2557	5.31512	0.056237						0.055157	0.0109684	0.056237
7.25358	5.29983	0.0560396						0.0549984	0.0107527	0.0560396
7.25146	5.28455	0.0558459						0.0548398	0.0105529	0.0558459
7.24934	5.26927	0.0556562						0.0546812	0.0103722	0.0556562
7.24722	5.25713	0.0555874						0.0545552	0.0106624	0.0555874
7.24511	5.24585	0.0555558						0.0544382	0.0110874	0.0555558
7.24299	5.23459	0.0555281						0.0543213	0.0115134	0.0555281
7.24088	5.22296	0.0554908						0.0542007	0.011896	0.0554908
7.23876	5.20822	0.0553345						0.0540477	0.011864	0.0553345
7.23665	5.19347	0.0551786						0.0538946	0.0118342	0.0551786
7.23454	5.17875	0.0550224						0.0537418	0.0118017	0.0550224
7.23243	5.16354	0.0548141						0.053584	0.0115475	0.0548141
7.23032	5.14774	0.0545319						0.0534201	0.0109555	0.0545319
7.22821	5.13194	0.054255						0.0532561	0.010363	0.054255
7.22611	5.11613	0.0539841						0.053092	0.00977339	0.0539841
7.224	5.09703	0.0537836						0.0528938	0.00974239	0.0537836
7.2219	5.07652	0.053614						0.052681	0.00995831	0.053614
7.2198	5.05601	0.053446						0.0524682	0.0101768	0.053446
7.21769	5.03553	0.0532788						0.0522556	0.0103913	0.0532788
7.2156	5.0166	0.0530679						0.0520591	0.0102983	0.0530679
7.2135	4.99766	0.0528576						0.0518626	0.0102078	0.0528576
7.2114	4.9787	0.0526478						0.0516659	0.0101206	0.0526478
7.2093	4.95903	0.0524385						0.0514618	0.0100737	0.0524385
7.20721	4.93791	0.0522301						0.0512425	0.0101086	0.0522301
7.20511	4.91678	0.0520261						0.0510233	0.0101656	0.0520261
7.20302	4.89567	0.0518266						0.0508042	0.0102433	0.0518266
7.20093	4.87766	0.0516462						0.0506173	0.0102574	0.0516462
7.19884	4.86144	0.0514773						0.050449	0.0102378	0.0514773
7.19675	4.84524	0.0513116						0.0502809	0.0102327	0.0513116
7.19466	4.82901	0.0511485						0.0501124	0.0102426	0.0511485
7.19257	4.80707	0.0508744						0.0498848	0.00998565	0.0508744
7.19049	4.78489	0.0505975						0.0496546	0.00972248	0.0505975
7.18841	4.76271	0.0503213						0.0494244	0.0094585	0.0503213
7.18632	4.74088	0.050076						0.0491979	0.00933657	0.050076
7.18424	4.72	0.0499197						0.0489812	0.00963431	0.0499197
7.18216	4.69912	0.0497717						0.0487646	0.00996153	0.0497717
7.18008	4.67823	0.0496312						0.0485478	0.0103136	0.0496312
7.178	4.65731	0.0494372						0.0483307	0.0104007	0.0494372
7.17593	4.63635	0.0492003						0.0481131	0.0102856	0.0492003
7.17385	4.61541	0.0489652						0.0478959	0.010177	0.0489652
7.17178	4.59445	0.0487319						0.0476783	0.0100784	0.0487319
7.1697	4.57184	0.048428						0.0474437	0.0097143	0.048428
7.16763	4.54903	0.0481172						0.047207	0.00931504	0.0481172
7.16556	4.52621	0.0478094						0.0469702	0.00891826	0.0478094
7.16349	4.50393	0.0475264						0.046739	0.0086158	0.0475264
7.16142	4.48377	0.0473387						0.0465298	0.008714	0.0473387
7.15935	4.46357	0.0471511						0.0463202	0.00881295	0.0471511
7.15729	4.44338	0.0469656						0.0461107	0.00892009	0.0469656
7.15522	4.42644	0.046809						0.0459349	0.00900396	0.046809
7.15316	4.41247	0.0466786						0.0457898	0.00906562	0.0466786
7.1511	4.39849	0.0465482						0.0456448	0.00912617	0.0465482
7.14903	4.38454	0.046419						0.0455001	0.00919085	0.046419
7.14697	4.36155	0.0461531						0.0452615	0.00902833	0.0461531
7.14492	4.33683	0.0458629						0.0450049	0.0088294	0.0458629
7.14286	4.31212	0.0455731						0.0447485	0.00862984	0.0455731
7.1408	4.28819	0.0453046						0.0445002	0.00849958	0.0453046
7.13875	4.26832	0.0451491						0.0442939	0.00874586	0.0451491
7.13669	4.24842	0.044997						0.0440875	0.00900137	0.044997
7.13464	4.22851	0.0448468						0.0438809	0.0092573	0.0448468
7.13259	4.21049	0.04469						0.0436938	0.00938352	0.04469
7.13054	4.19441	0.044524						0.043527	0.00936951	0.044524
7.12849	4.17834	0.0443572						0.0433602	0.009352	0.0443572
7.12644	4.16226	0.0441914						0.0431934	0.00933859	0.0441914
7.12439	4.14733	0.0439694						0.0430384	0.00900022	0.0439694
7.12234	4.13274	0.0437392						0.042887	0.00859218	0.0437392
7.1203	4.11813	0.0435152						0.0427354	0.00820126	0.0435152
7.11826	4.1033	0.0433082						0.0425815	0.00790021	0.0433082
7.11621	4.08649	0.0431861						0.0424071	0.00816574	0.0431861
7.11417	4.06971	0.0430781						0.042233	0.0084914	0.0430781
7.11213	4.0529	0.0429828						0.0420585	0.00886562	0.0429828
7.11009	4.03774	0.0428826						0.0419011	0.009122	0.0428826
7.10805	4.02472	0.0427602						0.041766	0.009167	0.0427602
7.10602	4.01172	0.0426399						0.0416312	0.00921969	0.0426399
7.10398	3.99872	0.0425227						0.0414962	0.0092869	0.0425227
7.10195	3.98152	0.0422697						0.0413178	0.00892021	0.0422697
7.09991	3.96288	0.0419756						0.0411243	0.00841101	0.0419756
7.09788	3.94421	0.0416902						0.0409305	0.00792238	0.0416902
7.09585	3.92562	0.0414203						0.0407377	0.00748889	0.0414203
7.09382	3.90818	0.041267						0.0405567	0.00762369	0.041267
7.09179	3.8907	0.0411171						0.0403752	0.00777557	0.0411171
7.08977	3.87323	0.0409709						0.0401939	0.00794115	0.0409709
7.08774	3.85383	0.0407862						0.0399927	0.00800602	0.0407862
7.08571	3.83124	0.0405313						0.0397582	0.00787869	0.0405313
7.08369	3.80866	0.0402776						0.0395239	0.00775527	0.0402776
7.08167	3.78606	0.0400249						0.0392894	0.00763777	0.0400249
7.07965	3.76604	0.0398128						0.0390816	0.00759519	0.0398128
7.07763	3.74713	0.0396187						0.0388854	0.00758749	0.0396187
7.07561	3.72824	0.0394248						0.0386893	0.00757961	0.0394248
7.07359	3.70933	0.0392328						0.0384931	0.00758232	0.0392328
7.07157	3.69101	0.0391057						0.038303	0.00788286	0.0391057
7.06956	3.6727	0.0389842						0.038113	0.00819576	0.0389842
7.06754	3.65438	0.0388683						0.0379229	0.00852073	0.0388683
7.06553	3.63713	0.0387147						0.0377439	0.00861582	0.0387147
7.06351	3.62204	0.0384893						0.0375872	0.00828391	0.0384893
7.0615	3.6069	0.0382798						0.0374302	0.00802034	0.0382798
7.05949	3.59181	0.0380863						0.0372736	0.00782596	0.0380863
7.05748	3.57465	0.0379113						0.0370955	0.00782277	0.0379113
7.05548	3.55647	0.0377679						0.0369069	0.0080185	0.0377679
7.05347	3.53828	0.0376587						0.0367181	0.00836402	0.0376587
7.05146	3.52011	0.0375835						0.0365295	0.00883816	0.0375835
7.04946	3.49857	0.0372623						0.036306	0.00838768	0.0372623
7.04746	3.47702	0.0369471						0.0360823	0.00794686	0.0369471
7.04545	3.45547	0.0366394						0.0358587	0.00752302	0.0366394
7.04345	3.43418	0.0363666						0.0356378	0.00724418	0.0363666
7.04145	3.41347	0.0361574						0.0354228	0.0072512	0.0361574
7.03946	3.39272	0.0359539						0.0352076	0.00728769	0.0359539
7.03746	3.37198	0.035757						0.0349923	0.00735526	0.035757
7.03546	3.35275	0.0355469						0.0347927	0.00728365	0.0355469
7.03347	3.33432	0.035329						0.0346015	0.00713241	0.035329
7.03147	3.31591	0.0351147						0.0344105	0.00699727	0.0351147
7.02948	3.2975	0.0349048						0.0342194	0.00688306	0.0349048
7.02749	3.27436	0.0347638						0.0339793	0.00734344	0.0347638
7.0255	3.25102	0.0346375						0.0337371	0.00784643	0.0346375
7.02351	3.22768	0.0345228						0.0334949	0.00836168	0.0345228
7.02152	3.20344	0.0343633						0.0332433	0.00870151	0.0343633
7.01953	3.17715	0.0340715						0.0329705	0.00859149	0.0340715
7.01754	3.15083	0.0337816						0.0326973	0.00849006	0.0337816
7.01556	3.12453	0.0334966						0.0324245	0.00840679	0.0334966
7.01358	3.0998	0.0331493						0.0321678	0.00800675	0.0331493
7.01159	3.07601	0.0327734						0.031921	0.00742628	0.0327734
7.00961	3.05223	0.0324134						0.0316741	0.00688317	0.0324134
7.00763	3.02845	0.0320705						0.0314273	0.00639072	0.0320705
7.00565	2.99857	0.0317618						0.0311173	0.0063658	0.0317618
7.00367	2.9683	0.031465						0.0308032	0.0064195	0.031465
7.00169	2.93806	0.031178						0.0304893	0.00651659	0.031178
6.99972	2.90937	0.0308915						0.0301916	0.00653818	0.0308915
6.99774	2.88518	0.0305889						0.0299406	0.00626458	0.0305889
6.99577	2.861	0.0302995						0.0296897	0.00604839	0.0302995
6.9938	2.8368	0.0300269						0.0294386	0.00591492	0.0300269
6.99182	2.81055	0.0296498						0.0291662	0.00533325	0.0296498
6.98985	2.78294	0.029247						0.0288796	0.00462102	0.029247
6.98788	2.75534	0.0289136						0.0285932	0.00429262	0.0289136
6.98592	2.72774	0.0286552						0.0283068	0.00445473	0.0286552
6.98395	2.70289	0.0284246						0.0280489	0.00460639	0.0284246
6.98198	2.67825	0.0282369						0.0277932	0.00498571	0.0282369
6.98002	2.65363	0.0280955						0.0275377	0.00557053	0.0280955
6.97805	2.62835	0.0279457						0.0272754	0.00608396	0.0279457
6.97609	2.60123	0.0276564						0.026994	0.00601653	0.0276564
6.97413	2.57413	0.0273943						0.0267128	0.00607273	0.0273943
6.97217	2.54702	0.0271646						0.0264314	0.00626858	0.0271646
6.97021	2.52238	0.02693						0.0261757	0.00632914	0.02693
6.96825	2.49951	0.02669						0.0259384	0.00628944	0.02669
6.96629	2.47665	0.0264697						0.0257012	0.00633204	0.0264697
6.96434	2.4538	0.0262708						0.025464	0.00646063	0.0262708
6.96238	2.43078	0.0257901						0.0252251	0.00536891	0.0257901
6.96043	2.40779	0.0253836						0.0249865	0.00447253	0.0253836
6.95847	2.38478	0.0250911						0.0247478	0.00413645	0.0250911
6.95652	2.36081	0.0248798						0.024499	0.00433621	0.0248798
6.95457	2.33374	0.0245935						0.0242181	0.00428093	0.0245935
6.95262	2.30669	0.024335						0.0239374	0.00438101	0.024335
6.95067	2.27965	0.0241067						0.0236568	0.00463534	0.0241067
6.94872	2.24866	0.0238023						0.0233352	0.00469246	0.0238023
6.94678	2.21481	0.0234374						0.0229839	0.00458852	0.0234374
6.94483	2.18095	0.0230897						0.0226326	0.00457182	0.0230897
6.94289	2.14711	0.0227627						0.0222814	0.00465619	0.0227627
6.94095	2.10937	0.0224899						0.0218897	0.00516092	0.0224899
6.939	2.07121	0.0222731						0.0214938	0.00584032	0.0222731
6.93706	2.03304	0.0221174						0.0210977	0.00663831	0.0221174
6.93512	1.99662	0.0219191						0.0207197	0.00715121	0.0219191
6.93318	1.96567	0.0214475						0.0203985	0.0066254	0.0214475
6.93125	1.93474	0.0210669						0.0200775	0.00638021	0.0210669
6.92931	1.90379	0.0207904						0.0197564	0.00647491	0.0207904
6.92737	1.8753	0.0204092						0.0194607	0.0061497	0.0204092
6.92544	1.84859	0.0199073						0.0191836	0.00531903	0.0199073
6.92351	1.82184	0.0194345						0.018906	0.0045017	0.0194345
6.92157	1.79514	0.0189939						0.0186289	0.00370571	0.0189939
6.91964	1.77134	0.018648						0.0183819	0.00313921	0.018648
6.91771	1.74785	0.0183794						0.0181381	0.0029683	0.0183794
6.91578	1.72438	0.018193						0.0178945	0.00328207	0.018193
6.91386	1.7013	0.0180615						0.017655	0.00381013	0.0180615
6.91193	1.67943	0.0178873						0.0174281	0.00402737	0.0178873
6.91	1.65758	0.0177835						0.0172014	0.00451307	0.0177835
6.90808	1.63571	0.0177582						0.0169744	0.00521771	0.0177582
6.90615	1.61068	0.0174499						0.0167146	0.00501228	0.0174499
6.90423	1.58337	0.0169183						0.0164312	0.00403014	0.0169183
6.90231	1.55606	0.0164295						0.0161479	0.00302889	0.0164295
6.90039	1.52877	0.0159885						0.0158646	0.00198635	0.0159885
6.89847	1.50285	0.0158435						0.0155956	0.00279172	0.0158435
6.89655	1.4771	0.0158728						0.0153284	0.00412136	0.0158728
6.89463	1.45136	0.016063						0.0150613	0.00558361	0.016063
6.89272	1.42602	0.0161564						0.0147984	0.00648359	0.0161564
6.8908	1.40192	0.0154858						0.0145482	0.00530656	0.0154858
6.88889	1.37778	0.0148907						0.0142977	0.0041603	0.0148907
6.88698	1.35367	0.014388						0.0140476	0.0031111	0.014388
6.88506	1.3275	0.0141033						0.013776	0.00302109	0.0141033
6.88315	1.29981	0.0139826						0.0134886	0.00368388	0.0139826
6.88124	1.27214	0.0139495						0.0132014	0.00450674	0.0139495
6.87933	1.24443	0.0140167						0.012914	0.00544958	0.0140167
6.87743	1.22613	0.0138283						0.012724	0.00541496	0.0138283
6.87552	1.20867	0.0138238						0.0125428	0.00581169	0.0138238
6.87361	1.1912	0.0140692						0.0123615	0.00671813	0.0140692
6.87171	1.17347	0.0142794						0.0121775	0.00745721	0.0142794
6.86981	1.15497	0.0138075						0.0119856	0.00685512	0.0138075
6.8679	1.13651	0.0133665						0.011794	0.00628992	0.0133665
6.866	1.11803	0.0129682						0.0116022	0.00579327	0.0129682
6.8641	1.09952	0.0128368						0.0114101	0.00588146	0.0128368
6.8622	1.08096	0.0128912						0.0112176	0.00635205	0.0128912
6.8603	1.06242	0.0129988						0.0110251	0.00688591	0.0129988
6.85841	1.04387	0.0131545						0.0108326	0.00746298	0.0131545
6.85651	1.02634	0.0131319						0.0106507	0.00768174	0.0131319
6.85462	1.00887	0.0134164						0.0104694	0.00838995	0.0134164
6.85272	0.991381	0.0140574						0.0102879	0.00957954	0.0140574
6.85083	0.974586	0.014527						0.0101136	0.0104283	0.014527
6.84894	0.959729	0.0137959						0.00995947	0.00954651	0.0137959
6.84705	0.944843	0.0132134						0.00980499	0.00885755	0.0132134
6.84516	0.93	0.0128712						0.00965096	0.00851619	0.0128712
6.84327	0.915598	0.0133374						0.00950151	0.00935995	0.0133374
6.84138	0.90152	0.0144904						0.00935541	0.0110657	0.0144904
6.83949	0.887441	0.0158868						0.00920931	0.0129452	0.0158868
6.83761	0.873347	0.0175191						0.00906305	0.0149927	0.0175191
6.83572	0.85893	0.0169417						0.00891344	0.0144074	0.0169417
6.83384	0.844485	0.0162283						0.00876354	0.0136586	0.0162283
6.83196	0.830039	0.0155454						0.00861363	0.0129408	0.0155454
6.83007	0.816547	0.0152275						0.00847362	0.012652	0.0152275
6.82819	0.805331	0.0164276						0.00835723	0.014143	0.0164276
6.82631	0.794115	0.0185228						0.00824083	0.0165886	0.0185228
6.82444	0.782869	0.0213249						0.00812413	0.0197167	0.0213249
6.82256	0.771976	0.0202139						0.00801109	0.0185586	0.0202139
6.82068	0.761244	0.0168146						0.00789972	0.0148434	0.0168146
6.81881	0.750469	0.0138049						0.0077879	0.0113985	0.0138049
6.81693	0.739752	0.0116025						0.00767669	0.00869985	0.0116025
6.81506	0.727875	0.0121326						0.00755343	0.00949447	0.0121326
6.81319	0.715954	0.0127655						0.00742973	0.0103807	0.0127655
6.81132	0.704048	0.0134623						0.00730617	0.0113072	0.0134623
6.80945	0.693595	0.0136986						0.0071977	0.0116552	0.0136986
6.80758	0.686255	0.0128325						0.00712153	0.0106751	0.0128325
6.80571	0.678914	0.0120727						0.00704535	0.00980373	0.0120727
6.80384	0.671559	0.0114089						0.00696902	0.009033	0.0114089
6.80197	0.662384	0.0113786						0.00687381	0.00906773	0.0113786
6.80011	0.65221	0.0124805						0.00676823	0.0104859	0.0124805
6.79825	0.642065	0.0144449						0.00666295	0.0128164	0.0144449
6.79638	0.631921	0.0170445						0.00655768	0.0157325	0.0170445
6.79452	0.626416	0.0167861						0.00650056	0.0154763	0.0167861
6.79266	0.62094	0.0171302						0.00644373	0.015872	0.0171302
6.7908	0.615449	0.0180705						0.00638675	0.0169042	0.0180705
6.78894	0.608505	0.0185815						0.00631469	0.0174756	0.0185815
6.78708	0.598816	0.0174381						0.00621414	0.0162933	0.0174381
6.78523	0.589112	0.0165532						0.00611344	0.0153829	0.0165532
6.78337	0.579408	0.0159976						0.00601274	0.0148246	0.0159976
6.78151	0.571231	0.0146198						0.00592788	0.0133641	0.0146198
6.77966	0.563729	0.0130075						0.00585003	0.0116178	0.0130075
6.77781	0.556197	0.0118029						0.00577187	0.0102954	0.0118029
6.77596	0.548725	0.011275						0.00569433	0.00973139	0.011275
6.7741	0.5425	0.0112471						0.00562973	0.00973673	0.0112471
6.77226	0.536276	0.0114703						0.00556514	0.0100298	0.0114703
6.77041	0.530021	0.0118888						0.00550023	0.0105399	0.0118888
6.76856	0.52434	0.0118204						0.00544128	0.0104936	0.0118204
6.76671	0.519481	0.0112013						0.00539085	0.00981879	0.0112013
6.76487	0.514636	0.011432						0.00534057	0.0101079	0.011432
6.76302	0.509791	0.0125299						0.00529029	0.0113583	0.0125299
6.76118	0.501908	0.0116539						0.00520849	0.0104252	0.0116539
6.75934	0.492806	0.0117526						0.00511403	0.0105815	0.0117526
6.75749	0.483718	0.014244						0.00501973	0.0133302	0.014244
6.75565	0.475086	0.017955						0.00493015	0.0172649	0.017955
6.75381	0.471577	0.0178756						0.00489373	0.0171926	0.0178756
6.75197	0.468039	0.018434						0.00485702	0.0177826	0.018434
6.75014	0.464516	0.0195591						0.00482046	0.0189558	0.0195591
6.7483	0.45948	0.0216745						0.0047682	0.0211435	0.0216745
6.74646	0.452331	0.024661						0.00469401	0.0242102	0.024661
6.74463	0.445196	0.0278263						0.00461997	0.0274401	0.0278263
6.7428	0.438046	0.0311302						0.00454577	0.0307965	0.0311302
6.74096	0.437709	0.0292637						0.00454227	0.028909	0.0292637
6.73913	0.439279	0.0259622						0.00455856	0.0255588	0.0259622
6.7373	0.440865	0.0227574						0.00457502	0.0222928	0.0227574
6.73547	0.441687	0.0201645						0.00458355	0.0196366	0.0201645
6.73364	0.437165	0.0211275						0.00453663	0.0206347	0.0211275
6.73181	0.432644	0.0222519						0.00448971	0.0217942	0.0222519
6.72999	0.428107	0.0235207						0.00444263	0.0230973	0.0235207
6.72816	0.421912	0.0234458						0.00437834	0.0230333	0.0234458
6.72634	0.413882	0.0218569						0.00429501	0.0214307	0.0218569
6.72451	0.405866	0.0203119						0.00421183	0.0198704	0.0203119
6.72269	0.397821	0.0187793						0.00412834	0.0183199	0.0187793
6.72087	0.396235	0.018921						0.00411188	0.0184688	0.018921
6.71905	0.396074	0.019837						0.00411021	0.0194065	0.019837
6.71723	0.395898	0.0211779						0.00410838	0.0207756	0.0211779
6.71541	0.395281	0.0222807						0.00410198	0.0218999	0.0222807
6.71359	0.392594	0.0209146						0.0040741	0.020514	0.0209146
6.71177	0.389922	0.0198418						0.00404637	0.0194248	0.0198418
6.70996	0.387265	0.0191267						0.0040188	0.0186998	0.0191267
6.70814	0.384241	0.0177047						0.00398741	0.0172498	0.0177047
6.70633	0.380908	0.0155697						0.00395283	0.0150595	0.0155697
6.70451	0.377576	0.0136611						0.00391825	0.0130871	0.0136611
6.7027	0.374229	0.0121643						0.00388352	0.0115278	0.0121643
6.70089	0.372482	0.0151397						0.00386539	0.0146379	0.0151397
6.69908	0.370955	0.019242						0.00384954	0.018853	0.019242
6.69727	0.369413	0.0237725						0.00383354	0.0234614	0.0237725
6.69546	0.367255	0.0266716						0.00381114	0.0263979	0.0266716
6.69366	0.36291	0.0236657						0.00376605	0.0233641	0.0236657
6.69185	0.35855	0.0216315						0.00372081	0.0213091	0.0216315
6.69005	0.354175	0.0208964						0.00367541	0.0205707	0.0208964
6.68824	0.350827	0.019617						0.00364066	0.0192762	0.019617
6.68644	0.348185	0.0177007						0.00361325	0.017328	0.0177007
6.68464	0.345557	0.0165892						0.00358598	0.016197	0.0165892
6.68283	0.342929	0.0165518						0.0035587	0.0161647	0.0165518
6.68103	0.342092	0.0154396						0.00355002	0.0150259	0.0154396
6.67924	0.341388	0.0166574						0.00354271	0.0162763	0.0166574
6.67744	0.340683	0.0199817						0.0035354	0.0196664	0.0199817
6.67564	0.338349	0.0225256						0.00351118	0.0222503	0.0225256
6.67384	0.331963	0.0205238						0.00344491	0.0202326	0.0205238
6.67205	0.325532	0.0195137						0.00337817	0.019219	0.0195137
6.67025	0.319088	0.0197062						0.0033113	0.019426	0.0197062
6.66846	0.318192	0.0195567						0.003302	0.0192759	0.0195567
6.66667	0.320394	0.0196782						0.00332485	0.0193953	0.0196782
6.66488	0.322596	0.0208908						0.0033477	0.0206208	0.0208908
6.66308	0.324798	0.0229835						0.00337055	0.022735	0.0229835
6.66129	0.320394	0.0189439						0.00332485	0.0186499	0.0189439
6.65951	0.315975	0.0152622						0.00327899	0.0149058	0.0152622
6.65772	0.311571	0.0123728						0.00323329	0.0119429	0.0123728
6.65593	0.308165	0.0103424						0.00319795	0.00983556	0.0103424
6.65414	0.30655	0.00842946						0.00318119	0.00780614	0.00842946
6.65236	0.30495	0.0085316						0.00316458	0.00792298	0.0085316
6.65058	0.30332	0.010564						0.00314767	0.0100841	0.010564
6.64879	0.301015	0.00936991						0.00312375	0.00883388	0.00936991
6.64701	0.298432	0.0105291						0.00309694	0.0100634	0.0105291
6.64523	0.295833	0.0154747						0.00306997	0.0151671	0.0154747
6.64345	0.29322	0.0211587						0.00304286	0.0209388	0.0211587
6.64167	0.290577	0.0165672						0.00301543	0.0162905	0.0165672
6.63989	0.28795	0.0144605						0.00298817	0.0141483	0.0144605
6.63812	0.285278	0.0160925						0.00296044	0.0158178	0.0160925
6.63634	0.283325	0.016271						0.00294017	0.0160031	0.016271
6.63456	0.282327	0.0118762						0.00292981	0.0115091	0.0118762
6.63279	0.281314	0.0104526						0.0029193	0.0100367	0.0104526
6.63102	0.280315	0.0131179						0.00290894	0.0127913	0.0131179
6.62924	0.277233	0.0107029						0.00287695	0.010309	0.0107029
6.62747	0.273548	0.00853692						0.00283871	0.00805113	0.00853692
6.6257	0.269892	0.0105091						0.00280077	0.010129	0.0105091
6.62393	0.26653	0.0138492						0.00276588	0.0135702	0.0138492
6.62216	0.265136	0.0137359						0.00275142	0.0134575	0.0137359
6.6204	0.263741	0.0203404						0.00273694	0.0201554	0.0203404
6.61863	0.262361	0.0295728						0.00272262	0.0294472	0.0295728
6.61686	0.259777	0.0304735						0.0026958	0.030354	0.0304735
6.6151	0.255989	0.0238494						0.00265649	0.023701	0.0238494
6.61333	0.252246	0.0211109						0.00261765	0.020948	0.0211109
6.61157	0.248487	0.0239932						0.00257864	0.0238543	0.0239932
6.60981	0.24699	0.022428						0.00256311	0.0222811	0.022428
6.60805	0.245889	0.0208437						0.00255168	0.0206869	0.0208437
6.60629	0.244803	0.020732						0.00254041	0.0205758	0.020732
6.60453	0.243481	0.021701						0.00252669	0.0215534	0.021701
6.60277	0.241411	0.021845						0.00250521	0.0217009	0.021845
6.60101	0.239327	0.0220047						0.00248359	0.0218641	0.0220047
6.59926	0.237242	0.0222803						0.00246195	0.0221439	0.0222803
6.5975	0.237726	0.0214566						0.00246697	0.0213143	0.0214566
6.59574	0.240017	0.0207032						0.00249075	0.0205528	0.0207032
6.59399	0.242307	0.0210379						0.00251451	0.0208871	0.0210379
6.59224	0.244626	0.0223628						0.00253858	0.0222183	0.0223628
6.59049	0.239899	0.0196211						0.00248952	0.0194625	0.0196211
6.58873	0.234746	0.0173053						0.00243605	0.017133	0.0173053
6.58699	0.229593	0.0163123						0.00238257	0.0161374	0.0163123
6.58524	0.225306	0.0164818						0.00233809	0.0163151	0.0164818
6.58349	0.223002	0.0162648						0.00231418	0.0160993	0.0162648
6.58174	0.220697	0.0165224						0.00229026	0.0163629	0.0165224
6.58	0.218362	0.0173606						0.00226603	0.0172121	0.0173606
6.57825	0.217364	0.0141788						0.00225567	0.0139983	0.0141788
6.57651	0.217041	0.0155422						0.00225232	0.0153781	0.0155422
6.57476	0.216704	0.0231858						0.00224882	0.0230765	0.0231858
6.57302	0.216366	0.0326478						0.00224531	0.0325705	0.0326478
6.57128	0.215779	0.0266047						0.00223922	0.0265103	0.0266047
6.56954	0.215177	0.0255794						0.00223297	0.0254817	0.0255794
6.5678	0.214604	0.0302048						0.00222703	0.0301226	0.0302048
6.56606	0.213107	0.0333671						0.00221149	0.0332937	0.0333671
6.56432	0.210303	0.0297068						0.00218239	0.0296266	0.0297068
6.56258	0.207484	0.0267906						0.00215314	0.0267039	0.0267906
6.56085	0.204665	0.024925						0.00212389	0.0248343	0.024925
6.55911	0.202683	0.0264609						0.00210332	0.0263772	0.0264609
6.55738	0.200966	0.0295607						0.0020855	0.029487	0.0295607
6.55564	0.199263	0.0334581						0.00206783	0.0333942	0.0334581
6.55391	0.197707	0.0379987						0.00205168	0.0379432	0.0379987
6.55218	0.197442	0.0441548						0.00204893	0.0441072	0.0441548
6.55045	0.197178	0.051733						0.00204619	0.0516925	0.051733
6.54872	0.196899	0.0601188						0.0020433	0.060084	0.0601188
6.54699	0.195328	0.0589296						0.00202699	0.0588947	0.0589296
6.54526	0.192333	0.0472316						0.00199591	0.0471894	0.0472316
6.54354	0.189353	0.036049						0.00196499	0.0359954	0.036049
6.54181	0.186373	0.0271173						0.00193406	0.0270482	0.0271173
6.54008	0.184053	0.0256724						0.00190999	0.0256012	0.0256724
6.53836	0.181851	0.0255233						0.00188714	0.0254535	0.0255233
6.53664	0.179664	0.0259556						0.00186444	0.0258885	0.0259556
6.53491	0.177741	0.0271536						0.00184449	0.0270909	0.0271536
6.53319	0.176801	0.0295049						0.00183473	0.0294478	0.0295049
6.53147	0.175906	0.0326339						0.00182544	0.0325828	0.0326339
6.52975	0.174951	0.0363428						0.00181553	0.0362974	0.0363428
6.52803	0.174966	0.0373633						0.00181569	0.0373191	0.0373633
6.52632	0.175671	0.037734						0.001823	0.0376899	0.037734
6.5246	0.176375	0.0396926						0.00183031	0.0396504	0.0396926
6.52288	0.17708	0.0432016						0.00183763	0.0431625	0.0432016
6.52117	0.177917	0.0352006						0.00184631	0.0351522	0.0352006
6.51945	0.178739	0.0303309						0.00185484	0.0302742	0.0303309
6.51774	0.179561	0.03081						0.00186337	0.0307536	0.03081
6.51603	0.17915	0.034646						0.00185911	0.0345961	0.034646
6.51432	0.176126	0.037054						0.00182773	0.0370088	0.037054
6.5126	0.173072	0.040753						0.00179603	0.0407134	0.040753
6.51089	0.170033	0.0454839						0.0017645	0.0454496	0.0454839
6.50919	0.168037	0.0498996						0.00174378	0.0498691	0.0498996
6.50748	0.16651	0.0541219						0.00172794	0.0540943	0.0541219
6.50577	0.164968	0.0587653						0.00171194	0.0587404	0.0587653
6.50406	0.163471	0.0629567						0.0016964	0.0629338	0.0629567
6.50236	0.162722	0.0523452						0.00168863	0.0523179	0.0523452
6.50066	0.161973	0.0418348						0.00168086	0.041801	0.0418348
6.49895	0.161225	0.0316746						0.00167309	0.0316304	0.0316746
6.49725	0.161313	0.0242681						0.00167401	0.0242103	0.0242681
6.49555	0.162458	0.0217262						0.00168589	0.0216607	0.0217262
6.49385	0.163618	0.0221829						0.00169793	0.0221178	0.0221829
6.49215	0.164792	0.0254419						0.00171011	0.0253843	0.0254419
6.49045	0.162252	0.02846						0.00168375	0.0284102	0.02846
6.48875	0.158802	0.0362715						0.00164795	0.036234	0.0362715
6.48705	0.155382	0.0474789						0.00161246	0.0474515	0.0474789
6.48536	0.152666	0.0565154						0.00158427	0.0564932	0.0565154
6.48366	0.153326	0.0465153						0.00159112	0.046488	0.0465153
6.48196	0.153958	0.0371987						0.00159768	0.0371644	0.0371987
6.48027	0.154589	0.0289487						0.00160423	0.0289042	0.0289487
6.47858	0.15475	0.024588						0.0016059	0.0245355	0.024588
6.47689	0.154457	0.0241579						0.00160286	0.0241047	0.0241579
6.4752	0.154193	0.0258283						0.00160012	0.0257787	0.0258283
6.47351	0.153928	0.0294675						0.00159737	0.0294241	0.0294675
6.47182	0.152167	0.0268827						0.00157909	0.0268362	0.0268827
6.47013	0.150288	0.0322867						0.0015596	0.032249	0.0322867
6.46844	0.148408	0.043579						0.00154009	0.0435518	0.043579
6.46675	0.147601	0.0509352						0.00153171	0.0509122	0.0509352
6.46507	0.149363	0.0430139						0.00155	0.0429859	0.0430139
6.46338	0.151095	0.0356306						0.00156797	0.0355961	0.0356306
6.4617	0.152857	0.0292296						0.00158626	0.0291865	0.0292296
6.46002	0.15475	0.0277385						0.0016059	0.027692	0.0277385
6.45833	0.156732	0.0355643						0.00162647	0.0355271	0.0355643
6.45665	0.158714	0.0476704						0.00164704	0.0476419	0.0476704
6.45497	0.160623	0.0607178						0.00166685	0.0606949	0.0607178
6.45329	0.161592	0.0584288						0.0016769	0.0584047	0.0584288
6.45161	0.162531	0.0562534						0.00168665	0.0562281	0.0562534
6.44993	0.163486	0.0541748						0.00169656	0.0541482	0.0541748
6.44826	0.164132	0.0495729						0.00170326	0.0495436	0.0495729
6.44658	0.16444	0.0414211						0.00170646	0.041386	0.0414211
6.44491	0.164719	0.0334939						0.00170935	0.0334502	0.0334939
6.44323	0.165027	0.0258466						0.00171255	0.0257898	0.0258466
6.44156	0.162796	0.0261547						0.0016894	0.0261001	0.0261547
6.43989	0.15983	0.0291467						0.00165862	0.0290995	0.0291467
6.43821	0.156865	0.0328339						0.00162785	0.0327936	0.0328339
6.43654	0.154325	0.0355294						0.00160149	0.0354933	0.0355294
6.43487	0.153943	0.0328598						0.00159752	0.032821	0.0328598
6.4332	0.153591	0.0337976						0.00159387	0.03376	0.0337976
6.43154	0.153209	0.0380661						0.00158991	0.0380329	0.0380661
6.42987	0.15337	0.0436369						0.00159158	0.0436078	0.0436369
6.4282	0.154016	0.0489002						0.00159828	0.048874	0.0489002
6.42654	0.154648	0.0544373						0.00160484	0.0544137	0.0544373
6.42487	0.155294	0.0600549						0.00161154	0.0600333	0.0600549
6.42321	0.152328	0.0554904						0.00158077	0.0554679	0.0554904
6.42154	0.14904	0.0504215						0.00154664	0.0503977	0.0504215
6.41988	0.145736	0.0457464						0.00151236	0.0457214	0.0457464
6.41822	0.144033	0.0406654						0.00149469	0.040638	0.0406654
6.41656	0.146001	0.0352605						0.00151511	0.035228	0.0352605
6.4149	0.147983	0.0339306						0.00153568	0.0338959	0.0339306
6.41324	0.149906	0.0367938						0.00155563	0.0367609	0.0367938
6.41158	0.149084	0.0389202						0.0015471	0.0388894	0.0389202
6.40993	0.146926	0.0413633						0.00152471	0.0413352	0.0413633
6.40827	0.144768	0.0456779						0.00150231	0.0456532	0.0456779
6.40661	0.142551	0.0506526						0.00147931	0.050631	0.0506526
6.40496	0.139644	0.0423372						0.00144914	0.0423124	0.0423372
6.4033	0.136722	0.035308						0.00141882	0.0352795	0.035308
6.40165	0.133816	0.0311736						0.00138866	0.0311427	0.0311736
6.4	0.131599	0.0303672						0.00136565	0.0303365	0.0303672
6.39835	0.130336	0.0357542						0.00135255	0.0357286	0.0357542
6.3967	0.12903	0.0473699						0.00133899	0.047351	0.0473699
6.39505	0.127752	0.0620054						0.00132573	0.0619913	0.0620054
6.3934	0.12693	0.0613511						0.0013172	0.061337	0.0613511
6.39175	0.126211	0.0660463						0.00130974	0.0660333	0.0660463
6.39011	0.125492	0.079052						0.00130228	0.0790413	0.079052
6.38846	0.124919	0.0894875						0.00129633	0.0894782	0.0894875
6.38681	0.124934	0.0710148						0.00129649	0.0710029	0.0710148
6.38517	0.124948	0.0543642						0.00129663	0.0543487	0.0543642
6.38353	0.124978	0.0417021						0.00129694	0.041682	0.0417021
6.38188	0.123847	0.0421846						0.00128521	0.042165	0.0421846
6.38024	0.121895	0.0500822						0.00126495	0.0500662	0.0500822
6.3786	0.119928	0.0597294						0.00124454	0.0597164	0.0597294
6.37696	0.117975	0.0708877						0.00122427	0.0708771	0.0708877
6.37532	0.11937	0.0517966						0.00123875	0.0517818	0.0517966
6.37368	0.120897	0.0330348						0.00125459	0.0330109	0.0330348
6.37204	0.122453	0.0187994						0.00127074	0.0187564	0.0187994
6.37041	0.122599	0.0154637						0.00127226	0.0154113	0.0154637
6.36877	0.120074	0.0307687						0.00124605	0.0307435	0.0307687
6.36714	0.117549	0.0560473						0.00121985	0.056034	0.0560473
6.3655	0.115039	0.0838928						0.0011938	0.0838844	0.0838928
6.36387	0.113527	0.0808867						0.00117811	0.0808782	0.0808867
6.36224	0.112382	0.0656127						0.00116623	0.0656023	0.0656127
6.3606	0.111266	0.0505884						0.00115465	0.0505752	0.0505884
6.35897	0.11037	0.0389779						0.00114535	0.0389611	0.0389779
6.35734	0.111706	0.0534648						0.00115922	0.0534522	0.0534648
6.35572	0.113057	0.0691798						0.00117324	0.0691699	0.0691798
6.35409	0.114378	0.085131						0.00118694	0.0851227	0.085131
6.35246	0.114951	0.0839497						0.00119289	0.0839412	0.0839497
6.35083	0.114716	0.0647706						0.00119045	0.0647596	0.0647706
6.34921	0.114466	0.0472532						0.00118786	0.0472382	0.0472532
6.34758	0.114217	0.0341312						0.00118527	0.0341106	0.0341312
6.34596	0.112191	0.0401357						0.00116425	0.0401188	0.0401357
6.34433	0.109857	0.0516054						0.00114003	0.0515928	0.0516054
6.34271	0.107537	0.064951						0.00111595	0.0649414	0.064951
6.34109	0.105717	0.0720249						0.00109707	0.0720166	0.0720249
6.33947	0.105291	0.0588516						0.00109264	0.0588415	0.0588516
6.33785	0.10488	0.0491663						0.00108838	0.0491543	0.0491663
6.33623	0.104498	0.0455501						0.00108442	0.0455372	0.0455501
6.33461	0.104542	0.0478554						0.00108487	0.0478431	0.0478554
6.33299	0.10485	0.0541101						0.00108807	0.0540992	0.0541101
6.33138	0.105159	0.0637067						0.00109127	0.0636974	0.0637067
6.32976	0.105467	0.0748613						0.00109447	0.0748533	0.0748613
6.32815	0.10626	0.0723156						0.0011027	0.0723072	0.0723156
6.32653	0.107067	0.072839						0.00111107	0.0728305	0.072839
6.32492	0.10786	0.0760242						0.0011193	0.076016	0.0760242
6.3233	0.107816	0.0768908						0.00111885	0.0768826	0.0768908
6.32169	0.106583	0.0728347						0.00110605	0.0728263	0.0728347
6.32008	0.105379	0.0704734						0.00109356	0.0704649	0.0704734
6.31847	0.10419	0.0702738						0.00108122	0.0702655	0.0702738
6.31686	0.104366	0.0664168						0.00108305	0.066408	0.0664168
6.31525	0.104909	0.0689506						0.00108868	0.068942	0.0689506
6.31365	0.105438	0.0788888						0.00109417	0.0788812	0.0788888
6.31204	0.106054	0.0880395						0.00110056	0.0880326	0.0880395
6.31043	0.107126	0.0762548						0.00111169	0.0762467	0.0762548
6.30883	0.108198	0.0717658						0.00112281	0.071757	0.0717658
6.30722	0.109255	0.0751821						0.00113378	0.0751735	0.0751821
6.30562	0.114393	0.0716853						0.0011871	0.0716755	0.0716853
6.30402	0.122497	0.0628481						0.0012712	0.0628353	0.0628481
6.30241	0.130601	0.058145						0.0013553	0.0581292	0.058145
6.30081	0.138704	0.0569655						0.00143938	0.0569473	0.0569655
6.29921	0.143167	0.0493725						0.0014857	0.0493501	0.0493725
6.29761	0.147454	0.0422498						0.00153019	0.0422221	0.0422498
6.29601	0.151756	0.0360727						0.00157483	0.0360383	0.0360727
6.29442	0.152754	0.0341327						0.00158519	0.0340958	0.0341327
6.29282	0.147909	0.0384716						0.00153491	0.038441	0.0384716
6.29122	0.14305	0.043356						0.00148448	0.0433306	0.043356
6.28963	0.138176	0.0489025						0.0014339	0.0488815	0.0489025
6.28803	0.132979	0.0485715						0.00137997	0.0485519	0.0485715
6.28644	0.127664	0.0498618						0.00132482	0.0498442	0.0498618
6.28484	0.122335	0.056187						0.00126952	0.0561726	0.056187
6.28325	0.117447	0.0652657						0.00121879	0.0652543	0.0652657
6.28166	0.11523	0.0649554						0.00119579	0.0649444	0.0649554
6.28007	0.113028	0.0677587						0.00117293	0.0677485	0.0677587
6.27848	0.110811	0.0737347						0.00114993	0.0737257	0.0737347
6.27689	0.108286	0.0676002						0.00112372	0.0675908	0.0676002
6.2753	0.105438	0.0478763						0.00109417	0.0478638	0.0478763
6.27372	0.102604	0.0280121						0.00106476	0.0279918	0.0280121
6.27213	0.099771	0.0150474						0.00103536	0.0150117	0.0150474
6.27054	0.09911	0.0209935						0.0010285	0.0209683	0.0209935
6.26896	0.098655	0.0364756						0.00102378	0.0364613	0.0364756
6.26737	0.0982	0.0538888						0.00101906	0.0538791	0.0538888
6.26579	0.096864	0.0700306						0.00100519	0.0700234	0.0700306
6.26421	0.093649	0.0833695						0.000971831	0.0833638	0.0833695
6.26263	0.090463	0.0990391						0.000938769	0.0990346	0.0990391
6.26105	0.087248	0.116658						0.000905406	0.116654	0.116658
6.25946	0.085927	0.107534						0.000891697	0.107531	0.107534
6.25788	0.085369	0.0867435						0.000885906	0.086739	0.0867435
6.25631	0.084811	0.0670033						0.000880116	0.0669975	0.0670033
6.25473	0.084415	0.0505199						0.000876006	0.0505123	0.0505199
6.25315	0.085296	0.0464452						0.000885149	0.0464367	0.0464452
6.25157	0.086176	0.0518872						0.000894281	0.0518795	0.0518872
6.25	0.087043	0.0643994						0.000903278	0.0643931	0.0643994
6.24843	0.086499	0.0787696						0.000897633	0.0787645	0.0787696
6.24685	0.084532	0.0969276						0.000877221	0.0969236	0.0969276
6.24528	0.082565	0.118765						0.000856808	0.118762	0.118765
6.24371	0.080612	0.143402						0.000836541	0.1434	0.143402
6.24213	0.08073	0.11809						0.000837766	0.118087	0.11809
6.24056	0.081097	0.0862531						0.000841574	0.086249	0.0862531
6.23899	0.081493	0.0562458						0.000845684	0.0562395	0.0562458
6.23742	0.08208	0.0393195						0.000851775	0.0393103	0.0393195
6.23586	0.08324	0.0487483						0.000863813	0.0487407	0.0487483
6.23429	0.084385	0.0608191						0.000875695	0.0608128	0.0608191
6.23272	0.085545	0.0743616						0.000887733	0.0743563	0.0743616
6.23116	0.084958	0.0871179						0.000881641	0.0871134	0.0871179
6.22959	0.083593	0.100534						0.000867476	0.10053	0.100534
6.22803	0.082213	0.114627						0.000853155	0.114623	0.114627
6.22646	0.081053	0.128648						0.000841118	0.128645	0.128648
6.2249	0.082477	0.128529						0.000855895	0.128526	0.128529
6.22334	0.083886	0.128711						0.000870517	0.128708	0.128711
6.22178	0.08534	0.128759						0.000885606	0.128756	0.128759
6.22022	0.086103	0.129947						0.000893523	0.129944	0.129947
6.21866	0.086162	0.132355						0.000894136	0.132352	0.132355
6.2171	0.086206	0.135195						0.000894592	0.135192	0.135195
6.21554	0.086264	0.138162						0.000895194	0.138159	0.138162
6.21398	0.083578	0.140097						0.000867321	0.140095	0.140097
6.21242	0.080407	0.145049						0.000834414	0.145047	0.145049
6.21087	0.07728	0.153889						0.000801964	0.153886	0.153889
6.20931	0.074623	0.157601						0.000774391	0.157599	0.157601
6.20776	0.073463	0.137342						0.000762353	0.13734	0.137342
6.20621	0.072288	0.122534						0.00075016	0.122532	0.122534
6.20465	0.071114	0.11599						0.000737977	0.115988	0.11599
6.2031	0.0722	0.117901						0.000749247	0.117899	0.117901
6.20155	0.074476	0.124675						0.000772866	0.124673	0.124675
6.2	0.076737	0.135677						0.000796329	0.135675	0.135677
6.19845	0.07866	0.148978						0.000816285	0.148976	0.148978
6.1969	0.075885	0.16329						0.000787487	0.163288	0.16329
6.19535	0.07311	0.178927						0.00075869	0.178925	0.178927
6.19381	0.070321	0.196152						0.000729748	0.19615	0.196152
6.19226	0.069015	0.202316						0.000716195	0.202315	0.202316
6.19071	0.069455	0.194771						0.000720761	0.194769	0.194771
6.18917	0.069881	0.188136						0.000725182	0.188135	0.188136
6.18762	0.070321	0.182522						0.000729748	0.182521	0.182522
6.18608	0.071965	0.16818						0.000746808	0.168178	0.16818
6.18454	0.0738	0.156963						0.000765851	0.156961	0.156963
6.183	0.07565	0.151311						0.000785049	0.151309	0.151311
6.18146	0.076575	0.147614						0.000794648	0.147612	0.147614
6.17992	0.074887	0.138291						0.000777131	0.138289	0.138291
6.17838	0.073213	0.128867						0.000759759	0.128865	0.128867
6.17684	0.071525	0.119543						0.000742242	0.119541	0.119543
6.1753	0.070996	0.102525						0.000736752	0.102522	0.102525
6.17376	0.07107	0.0851807						0.00073752	0.0851775	0.0851807
6.17223	0.071143	0.075782						0.000738278	0.0757784	0.075782
6.17069	0.071261	0.0764614						0.000739502	0.0764578	0.0764614
6.16915	0.072083	0.0911159						0.000748033	0.0911129	0.0911159
6.16762	0.07289	0.118127						0.000756407	0.118125	0.118127
6.16609	0.073712	0.150752						0.000764937	0.15075	0.150752
6.16455	0.072156	0.166124						0.00074879	0.166122	0.166124
6.16302	0.068031	0.163441						0.000705983	0.16344	0.163441
6.16149	0.063906	0.165299						0.000663177	0.165297	0.165299
6.15996	0.05978	0.173272						0.00062036	0.173271	0.173272
6.15843	0.059399	0.172464						0.000616406	0.172463	0.172464
6.1569	0.059545	0.170583						0.000617921	0.170582	0.170583
6.15537	0.059692	0.16896						0.000619447	0.168958	0.16896
6.15385	0.060793	0.163535						0.000630872	0.163534	0.163535
6.15232	0.064405	0.153829						0.000668355	0.153828	0.153829
6.15079	0.068002	0.155099						0.000705683	0.155097	0.155099
6.14927	0.071598	0.163637						0.000743	0.163635	0.163637
6.14774	0.073096	0.158844						0.000758545	0.158842	0.158844
6.14622	0.073566	0.146878						0.000763422	0.146876	0.146878
6.1447	0.074035	0.135902						0.000768289	0.1359	0.135902
6.14318	0.074167	0.125538						0.000769659	0.125536	0.125538
6.14165	0.070277	0.112983						0.000729291	0.11298	0.112983
6.14013	0.066401	0.103857						0.000689068	0.103855	0.103857
6.13861	0.062511	0.10182						0.0006487	0.101818	0.10182
6.1371	0.061102	0.104237						0.000634079	0.104235	0.104237
6.13558	0.062188	0.108505						0.000645348	0.108503	0.108505
6.13406	0.06326	0.117922						0.000656473	0.11792	0.117922
6.13254	0.064331	0.130854						0.000667587	0.130853	0.130854
6.13103	0.064067	0.144153						0.000664848	0.144151	0.144153
6.12951	0.063671	0.160522						0.000660738	0.160521	0.160522
6.128	0.063274	0.180058						0.000656618	0.180057	0.180058
6.12648	0.06348	0.198206						0.000658756	0.198205	0.198206
6.12497	0.065153	0.208806						0.000676117	0.208805	0.208806
6.12346	0.066783	0.219364						0.000693033	0.219363	0.219364
6.12195	0.068457	0.229753						0.000710404	0.229752	0.229753
6.12043	0.066915	0.218136						0.000694402	0.218135	0.218136
6.11892	0.064126	0.200622						0.00066546	0.200621	0.200622
6.11742	0.061351	0.188284						0.000636663	0.188282	0.188284
6.11591	0.059178	0.180533						0.000614113	0.180532	0.180533
6.1144	0.061659	0.151458						0.000639859	0.151457	0.151458
6.11289	0.064126	0.125353						0.00066546	0.125351	0.125353
6.11139	0.066622	0.101888						0.000691362	0.101885	0.101888
6.10988	0.065946	0.09167						0.000684347	0.0916674	0.09167
6.10837	0.062599	0.0939687						0.000649614	0.0939664	0.0939687
6.10687	0.059252	0.102009						0.00061488	0.102007	0.102009
6.10537	0.055905	0.115877						0.000580147	0.115876	0.115877
6.10386	0.057505	0.121064						0.000596751	0.121063	0.121064
6.10236	0.059428	0.131315						0.000616707	0.131313	0.131315
6.10086	0.061351	0.145139						0.000636663	0.145138	0.145139
6.09936	0.063069	0.157071						0.000654491	0.157069	0.157071
6.09786	0.064419	0.161891						0.0006685	0.161889	0.161891
6.09636	0.065755	0.166943						0.000682365	0.166941	0.166943
6.09486	0.067121	0.172114						0.00069654	0.172112	0.172114
6.09337	0.067282	0.163168						0.000698211	0.163167	0.163168
6.09187	0.067033	0.150213						0.000695627	0.150212	0.150213
6.09037	0.066798	0.137844						0.000693188	0.137842	0.137844
6.08888	0.066343	0.129424						0.000688466	0.129422	0.129424
6.08738	0.064816	0.142885						0.00067262	0.142883	0.142885
6.08589	0.063304	0.166592						0.00065693	0.16659	0.166592
6.0844	0.061806	0.197847						0.000641384	0.197846	0.197847
6.0829	0.062305	0.198639						0.000646563	0.198638	0.198639
6.08141	0.064287	0.175897						0.000667131	0.175896	0.175897
6.07992	0.066255	0.156188						0.000687553	0.156186	0.156188
6.07843	0.068222	0.139182						0.000707966	0.13918	0.139182
6.07694	0.06737	0.137893						0.000699124	0.137892	0.137893
6.07545	0.066489	0.136736						0.000689982	0.136735	0.136736
6.07397	0.065623	0.136001						0.000680995	0.135999	0.136001
6.07248	0.064302	0.137535						0.000667286	0.137534	0.137535
6.07099	0.062276	0.145836						0.000646262	0.145834	0.145836
6.06951	0.060279	0.1593						0.000625538	0.159298	0.1593
6.06802	0.058268	0.177851						0.000604669	0.17785	0.177851
6.06654	0.056492	0.195069						0.000586239	0.195068	0.195069
6.06505	0.054789	0.222551						0.000568566	0.22255	0.222551
6.06357	0.053086	0.260964						0.000550894	0.260964	0.260964
6.06209	0.052469	0.287882						0.000544491	0.287882	0.287882
6.06061	0.055303	0.256622						0.0005739	0.256622	0.256622
6.05912	0.058121	0.228908						0.000603144	0.228908	0.228908
6.05764	0.06094	0.204205						0.000632397	0.204204	0.204205
6.05617	0.061894	0.193652						0.000642298	0.193651	0.193652
6.05469	0.061733	0.19065						0.000640627	0.190649	0.19065
6.05321	0.061571	0.188046						0.000638946	0.188045	0.188046
6.05173	0.061425	0.186477						0.000637431	0.186476	0.186477
6.05026	0.061116	0.200519						0.000634224	0.200518	0.200519
6.04878	0.060837	0.214901						0.000631329	0.2149	0.214901
6.04731	0.060529	0.229265						0.000628132	0.229264	0.229265
6.04583	0.059017	0.23335						0.000612442	0.233349	0.23335
6.04436	0.056154	0.226505						0.000582731	0.226504	0.226505
6.04289	0.053321	0.220761						0.000553332	0.22076	0.220761
6.04141	0.050487	0.217109						0.000523923	0.217108	0.217109
6.03994	0.052352	0.173932						0.000543277	0.173931	0.173932
6.03847	0.054745	0.13118						0.00056811	0.131179	0.13118
6.037	0.057123	0.0935825						0.000592787	0.0935806	0.0935825
6.03553	0.059002	0.0744435						0.000612286	0.074441	0.0744435
6.03406	0.059795	0.0909114						0.000620515	0.0909092	0.0909114
6.03259	0.060602	0.11507						0.00062889	0.115068	0.11507
6.03113	0.06141	0.142393						0.000637275	0.142392	0.142393
6.02966	0.05956	0.152107						0.000618077	0.152106	0.152107
6.0282	0.056697	0.159509						0.000588366	0.159508	0.159509
6.02673	0.053835	0.174059						0.000558666	0.174058	0.174059
6.02527	0.051632	0.18883						0.000535805	0.188829	0.18883
6.0238	0.053541	0.16714						0.000555615	0.167139	0.16714
6.02234	0.05542	0.152577						0.000575114	0.152576	0.152577
6.02088	0.057299	0.144973						0.000594613	0.144971	0.144973
6.01942	0.057402	0.159437						0.000595682	0.159436	0.159437
6.01796	0.056081	0.19079						0.000581974	0.190789	0.19079
6.0165	0.05473	0.225716						0.000567954	0.225715	0.225716
6.01504	0.053409	0.263583						0.000554245	0.263582	0.263583
6.01358	0.053027	0.215389						0.000550281	0.215388	0.215389
6.01212	0.052675	0.166839						0.000546628	0.166838	0.166839
6.01066	0.052337	0.122039						0.000543121	0.122038	0.122039
6.00921	0.052557	0.0968555						0.000545404	0.096854	0.0968555
6.00775	0.053658	0.107727						0.000556829	0.107725	0.107727
6.0063	0.054774	0.136405						0.000568411	0.136404	0.136405
6.00484	0.055875	0.172551						0.000579836	0.17255	0.172551
6.00339	0.056301	0.184157						0.000584257	0.184156	0.184157
6.00194	0.05658	0.192797						0.000587152	0.192796	0.192797
6.00048	0.056829	0.204417						0.000589736	0.204416	0.204417
5.99903	0.057255	0.21293						0.000594157	0.212929	0.21293
5.99758	0.058136	0.207244						0.000603299	0.207243	0.207244
5.99613	0.059032	0.206636						0.000612597	0.206635	0.206636
5.99468	0.059942	0.210296						0.000622041	0.210295	0.210296
5.99323	0.059457	0.200404						0.000617008	0.200403	0.200404
5.99179	0.058283	0.187031						0.000604825	0.18703	0.187031
5.99034	0.057108	0.181756						0.000592631	0.181755	0.181756
5.98889	0.055816	0.183032						0.000579224	0.183032	0.183032
5.98745	0.05335	0.143						0.000553633	0.142999	0.143
5.986	0.050898	0.103884						0.000528188	0.103882	0.103884
5.98456	0.048447	0.0743259						0.000502753	0.0743242	0.0743259
5.98311	0.047933	0.068811						0.000497419	0.0688092	0.068811
5.98167	0.049313	0.091786						0.00051174	0.0917846	0.091786
5.98023	0.050722	0.130021						0.000526361	0.13002	0.130021
5.97879	0.052117	0.172056						0.000540838	0.172055	0.172056
5.97734	0.051867	0.134603						0.000538244	0.134602	0.134603
5.9759	0.051471	0.095763						0.000534134	0.0957615	0.095763
5.97446	0.051119	0.0685672						0.000530481	0.0685652	0.0685672
5.97302	0.050854	0.0751143						0.000527731	0.0751125	0.0751143
5.97159	0.05084	0.108818						0.000527586	0.108817	0.108818
5.97015	0.050781	0.146494						0.000526974	0.146494	0.146494
5.96871	0.050722	0.185903						0.000526361	0.185902	0.185903
5.96728	0.050957	0.172643						0.0005288	0.172643	0.172643
5.96584	0.05128	0.145011						0.000532152	0.14501	0.145011
5.96441	0.051588	0.117652						0.000535348	0.11765	0.117652
5.96297	0.051251	0.0985121						0.000531851	0.0985106	0.0985121
5.96154	0.048417	0.113355						0.000502442	0.113353	0.113355
5.96011	0.045569	0.133562						0.000472887	0.133561	0.133562
5.95867	0.042706	0.158993						0.000443176	0.158993	0.158993
5.95724	0.041958	0.162812						0.000435414	0.162812	0.162812
5.95581	0.042472	0.153859						0.000440748	0.153858	0.153859
5.95438	0.043015	0.148633						0.000446383	0.148633	0.148633
5.95295	0.043602	0.147773						0.000452474	0.147773	0.147773
5.95152	0.045085	0.159395						0.000467864	0.159394	0.159395
5.9501	0.046582	0.172638						0.000483399	0.172637	0.172638
5.94867	0.04808	0.186666						0.000498944	0.186665	0.186666
5.94724	0.048344	0.190233						0.000501684	0.190232	0.190233
5.94582	0.047258	0.182756						0.000490414	0.182756	0.182756
5.94439	0.046171	0.17479						0.000479134	0.17479	0.17479
5.94297	0.045099	0.166683						0.000468009	0.166683	0.166683
5.94154	0.045657	0.156379						0.0004738	0.156379	0.156379
5.94012	0.046391	0.147427						0.000481417	0.147426	0.147427
5.9387	0.047125	0.139469						0.000489034	0.139468	0.139469
5.93728	0.047375	0.139377						0.000491628	0.139376	0.139377
5.93585	0.0467	0.156184						0.000484624	0.156183	0.156184
5.93443	0.046039	0.178121						0.000477764	0.178121	0.178121
5.93301	0.045349	0.20438						0.000470604	0.20438	0.20438
5.93159	0.046245	0.160856						0.000479902	0.160856	0.160856
5.93018	0.047639	0.0987407						0.000494368	0.0987395	0.0987407
5.92876	0.049034	0.0434344						0.000508844	0.0434314	0.0434344
5.92734	0.050003	0.0212025						0.0005189	0.0211962	0.0212025
5.92593	0.049342	0.0268745						0.000512041	0.0268696	0.0268745
5.92451	0.048667	0.0644081						0.000505036	0.0644062	0.0644081
5.92309	0.047977	0.104835						0.000497876	0.104834	0.104835
5.92168	0.047581	0.131895						0.000493766	0.131894	0.131895
5.92027	0.04736	0.157951						0.000491473	0.15795	0.157951
5.91885	0.047125	0.19022						0.000489034	0.19022	0.19022
5.91744	0.046891	0.222638						0.000486606	0.222638	0.222638
5.91603	0.046083	0.162477						0.000478221	0.162476	0.162477
5.91462	0.045276	0.105365						0.000469846	0.105363	0.105365
5.91321	0.044498	0.067816						0.000461773	0.0678145	0.067816
5.9118	0.044292	0.0641463						0.000459635	0.0641446	0.0641463
5.91039	0.044732	0.0818896						0.000464201	0.0818883	0.0818896
5.90898	0.045173	0.122918						0.000468777	0.122917	0.122918
5.90757	0.045613	0.170183						0.000473343	0.170182	0.170183
5.90617	0.045878	0.17372						0.000476093	0.173719	0.17372
5.90476	0.046142	0.175091						0.000478833	0.17509	0.175091
5.90336	0.046377	0.178038						0.000481272	0.178037	0.178038
5.90195	0.046112	0.173834						0.000478522	0.173833	0.173834
5.90055	0.044791	0.153079						0.000464813	0.153079	0.153079
5.89914	0.04347	0.136306						0.000451105	0.136305	0.136306
5.89774	0.042149	0.127132						0.000437396	0.127131	0.127132
5.89634	0.041855	0.111552						0.000434345	0.111551	0.111552
5.89494	0.041884	0.10306						0.000434646	0.103059	0.10306
5.89354	0.041899	0.108549						0.000434802	0.108549	0.108549
5.89214	0.042016	0.116877						0.000436016	0.116876	0.116877
5.89074	0.042545	0.0966038						0.000441506	0.0966027	0.0966038
5.88934	0.043059	0.0870996						0.00044684	0.0870984	0.0870996
5.88794	0.043573	0.0914386						0.000452174	0.0914375	0.0914386
5.88654	0.042398	0.0947103						0.00043998	0.0947092	0.0947103
5.88514	0.040269	0.099543						0.000417887	0.0995421	0.099543
5.88375	0.038141	0.111731						0.000395804	0.11173	0.111731
5.88235	0.0361	0.12991						0.000374623	0.129909	0.12991
5.88096	0.035028	0.13573						0.000363499	0.135729	0.13573
5.87956	0.033957	0.147507						0.000352385	0.147507	0.147507
5.87817	0.032885	0.165016						0.00034126	0.165015	0.165016
5.87678	0.034221	0.154931						0.000355124	0.154931	0.154931
5.87538	0.038023	0.121116						0.000394579	0.121116	0.121116
5.87399	0.041811	0.0966444						0.000433889	0.0966434	0.0966444
5.8726	0.045584	0.0807943						0.000473042	0.0807929	0.0807943
5.87121	0.045789	0.0824644						0.00047517	0.0824631	0.0824644
5.86982	0.045775	0.0887524						0.000475025	0.0887512	0.0887524
5.86843	0.045745	0.098424						0.000474713	0.0984228	0.098424
5.86705	0.044938	0.109817						0.000466339	0.109816	0.109817
5.86566	0.042883	0.126158						0.000445013	0.126157	0.126158
5.86427	0.040827	0.14884						0.000423677	0.148839	0.14884
5.86288	0.038772	0.178066						0.000402352	0.178066	0.178066
5.8615	0.039844	0.158622						0.000413476	0.158622	0.158622
5.86011	0.041605	0.133087						0.000431751	0.133086	0.133087
5.85873	0.043411	0.114439						0.000450492	0.114438	0.114439
5.85734	0.044248	0.105385						0.000459178	0.105384	0.105385
5.85596	0.042457	0.10879						0.000440592	0.108789	0.10879
5.85458	0.040681	0.115944						0.000422162	0.115943	0.115944
5.8532	0.038889	0.128116						0.000403566	0.128115	0.128116
5.85182	0.038552	0.101686						0.000400069	0.101685	0.101686
5.85044	0.038904	0.0664977						0.000403722	0.0664965	0.0664977
5.84906	0.039271	0.0615324						0.00040753	0.061531	0.0615324
5.84768	0.039506	0.0841377						0.000409969	0.0841367	0.0841377
5.8463	0.038992	0.0863777						0.000404635	0.0863768	0.0863777
5.84492	0.038449	0.118612						0.000399	0.118612	0.118612
5.84354	0.037921	0.165068						0.000393521	0.165067	0.165068
5.84217	0.038009	0.162231						0.000394434	0.16223	0.162231
5.84079	0.038552	0.119184						0.000400069	0.119183	0.119184
5.83942	0.03911	0.0821067						0.000405859	0.0821057	0.0821067
5.83804	0.039653	0.0602191						0.000411494	0.0602177	0.0602191
5.83667	0.040548	0.0546022						0.000420782	0.0546006	0.0546022
5.83529	0.041429	0.0500171						0.000429924	0.0500152	0.0500171
5.83392	0.04231	0.0457703						0.000439067	0.0457682	0.0457703
5.83255	0.043118	0.0576481						0.000447452	0.0576464	0.0576481
5.83118	0.043852	0.0941405						0.000455069	0.0941394	0.0941405
5.82981	0.044556	0.131871						0.000462375	0.13187	0.131871
5.82844	0.045261	0.169732						0.000469691	0.169732	0.169732
5.82707	0.043529	0.130131						0.000451717	0.130131	0.130131
5.8257	0.041429	0.0872635						0.000429924	0.0872624	0.0872635
5.82433	0.039359	0.0825252						0.000408443	0.0825241	0.0825252
5.82296	0.037774	0.0903562						0.000391995	0.0903554	0.0903562
5.8216	0.037216	0.0771745						0.000386205	0.0771735	0.0771745
5.82023	0.036643	0.152047						0.000380258	0.152047	0.152047
5.81886	0.0361	0.247487						0.000374623	0.247487	0.247487
5.8175	0.036129	0.200955						0.000374924	0.200955	0.200955
5.81614	0.03635	0.110035						0.000377218	0.110035	0.110035
5.81477	0.036599	0.0313986						0.000379802	0.0313963	0.0313986
5.81341	0.03701	0.0626207						0.000384067	0.0626195	0.0626207
5.81205	0.03817	0.0697457						0.000396105	0.0697445	0.0697457
5.81068	0.039359	0.09044						0.000408443	0.0904391	0.09044
5.80932	0.040548	0.116025						0.000420782	0.116025	0.116025
5.80796	0.040093	0.096577						0.00041606	0.0965761	0.096577
5.8066	0.038728	0.0670093						0.000401895	0.0670081	0.0670093
5.80524	0.037377	0.0850348						0.000387875	0.0850339	0.0850348
5.80389	0.036144	0.134531						0.00037508	0.13453	0.134531
5.80253	0.036012	0.150185						0.00037371	0.150185	0.150185
5.80117	0.035865	0.170395						0.000372185	0.170394	0.170395
5.79981	0.035748	0.19411						0.000370971	0.194109	0.19411
5.79846	0.03632	0.182194						0.000376906	0.182193	0.182194
5.7971	0.037524	0.142482						0.000389401	0.142482	0.142482
5.79575	0.038728	0.109592						0.000401895	0.109591	0.109592
5.79439	0.039946	0.0872294						0.000414535	0.0872284	0.0872294
5.79304	0.039433	0.072595						0.000409211	0.0725939	0.072595
5.79169	0.038904	0.0613411						0.000403722	0.0613398	0.0613411
5.79033	0.038317	0.0562333						0.00039763	0.0562318	0.0562333
5.78898	0.036819	0.0484428						0.000382085	0.0484413	0.0484428
5.78763	0.033913	0.0511958						0.000351928	0.0511946	0.0511958
5.78628	0.031021	0.0900989						0.000321917	0.0900983	0.0900989
5.78493	0.028114	0.148723						0.00029175	0.148722	0.148723
5.78358	0.028686	0.124313						0.000297686	0.124313	0.124313
5.78223	0.029817	0.110456						0.000309422	0.110456	0.110456
5.78089	0.030932	0.125308						0.000320993	0.125307	0.125308
5.77954	0.031901	0.132285						0.000331049	0.132285	0.132285
5.77819	0.032562	0.0935777						0.000337908	0.0935771	0.0935777
5.77685	0.033193	0.0678394						0.000344456	0.0678386	0.0678394
5.7755	0.033825	0.0667716						0.000351015	0.0667707	0.0667716
5.77416	0.033516	0.102455						0.000347808	0.102454	0.102455
5.77281	0.032914	0.156398						0.000341561	0.156398	0.156398
5.77147	0.032283	0.215923						0.000335013	0.215923	0.215923
5.77013	0.031975	0.257567						0.000331817	0.257567	0.257567
5.76878	0.032914	0.214991						0.000341561	0.21499	0.214991
5.76744	0.033883	0.180924						0.000351617	0.180923	0.180924
5.7661	0.034838	0.156106						0.000361527	0.156106	0.156106
5.76476	0.03541	0.152512						0.000367463	0.152512	0.152512
5.76342	0.035777	0.155553						0.000371271	0.155552	0.155553
5.76208	0.036144	0.159438						0.00037508	0.159438	0.159438
5.76074	0.036276	0.160506						0.00037645	0.160506	0.160506
5.75941	0.034324	0.134979						0.000356193	0.134979	0.134979
5.75807	0.032342	0.117544						0.000335625	0.117544	0.117544
5.75673	0.030389	0.117926						0.000315358	0.117926	0.117926
5.7554	0.029611	0.116791						0.000307285	0.116791	0.116791
5.75406	0.029758	0.141683						0.00030881	0.141682	0.141683
5.75273	0.02989	0.198466						0.00031018	0.198466	0.198466
5.75139	0.030037	0.266885						0.000311705	0.266885	0.266885
5.75006	0.03265	0.204598						0.000338821	0.204598	0.204598
5.74873	0.035263	0.157708						0.000365938	0.157708	0.157708
5.74739	0.037877	0.125239						0.000393064	0.125238	0.125239
5.74606	0.039374	0.0998047						0.000408599	0.0998039	0.0998047
5.74473	0.039565	0.0683923						0.000410581	0.0683911	0.0683923
5.7434	0.03977	0.0403286						0.000412708	0.0403265	0.0403286
5.74207	0.039976	0.0287286						0.000414846	0.0287256	0.0287286
5.74074	0.038009	0.0383446						0.000394434	0.0383426	0.0383446
5.73941	0.035792	0.0861969						0.000371427	0.0861961	0.0861969
5.73808	0.03356	0.145652						0.000348265	0.145652	0.145652
5.73676	0.031622	0.176049						0.000328153	0.176048	0.176049
5.73543	0.030184	0.1717						0.000313231	0.171699	0.1717
5.7341	0.028716	0.21928						0.000297997	0.21928	0.21928
5.73278	0.027262	0.305815						0.000282908	0.305815	0.305815
5.73145	0.026572	0.263131						0.000275748	0.263131	0.263131
5.73013	0.026058	0.190609						0.000270414	0.190609	0.190609
5.72881	0.025559	0.14208						0.000265235	0.14208	0.14208
5.72748	0.025618	0.142054						0.000265848	0.142054	0.142054
5.72616	0.027292	0.146927						0.000283219	0.146927	0.146927
5.72484	0.028965	0.160684						0.000300581	0.160684	0.160684
5.72352	0.030654	0.17806						0.000318108	0.17806	0.17806
5.7222	0.030742	0.176635						0.000319021	0.176635	0.176635
5.72088	0.030184	0.172639						0.000313231	0.172639	0.172639
5.71956	0.029597	0.178364						0.000307139	0.178364	0.178364
5.71824	0.029332	0.188601						0.000304389	0.1886	0.188601
5.71692	0.03061	0.179751						0.000317652	0.17975	0.179751
5.7156	0.031872	0.176904						0.000330748	0.176903	0.176904
5.71429	0.03312	0.178843						0.000343699	0.178842	0.178843
5.71297	0.032812	0.140496						0.000340503	0.140496	0.140496
5.71165	0.031476	0.0809373						0.000326638	0.0809366	0.0809373
5.71034	0.030169	0.0691958						0.000313075	0.0691951	0.0691958
5.70902	0.028907	0.124365						0.000299979	0.124365	0.124365
5.70771	0.028217	0.0969125						0.000292819	0.0969121	0.0969125
5.7064	0.027512	0.0710099						0.000285502	0.0710093	0.0710099
5.70508	0.026837	0.0536447						0.000278498	0.053644	0.0536447
5.70377	0.028055	0.0685192						0.000291137	0.0685185	0.0685192
5.70246	0.031021	0.10171						0.000321917	0.10171	0.10171
5.70115	0.034001	0.130435						0.000352841	0.130434	0.130435
5.69984	0.036966	0.155302						0.00038361	0.155301	0.155302
5.69853	0.034236	0.130836						0.00035528	0.130835	0.130836
5.69722	0.031388	0.117933						0.000325725	0.117933	0.117933
5.69591	0.02854	0.132866						0.00029617	0.132866	0.132866
5.6946	0.026881	0.15919						0.000278954	0.15919	0.15919
5.6933	0.026704	0.165442						0.000277118	0.165441	0.165442
5.69199	0.026543	0.173481						0.000275447	0.173481	0.173481
5.69068	0.026381	0.181875						0.000273766	0.181875	0.181875
5.68938	0.027145	0.207767						0.000281694	0.207767	0.207767
5.68807	0.027982	0.262312						0.00029038	0.262312	0.262312
5.68677	0.028848	0.326873						0.000299367	0.326873	0.326873
5.68546	0.029626	0.355838						0.00030744	0.355837	0.355838
5.68416	0.030272	0.31772						0.000314144	0.31772	0.31772
5.68286	0.030918	0.283998						0.000320848	0.283998	0.283998
5.68156	0.031564	0.254071						0.000327552	0.25407	0.254071
5.68026	0.031197	0.266112						0.000323743	0.266112	0.266112
5.67896	0.030565	0.292592						0.000317185	0.292591	0.292592
5.67766	0.029905	0.32412						0.000310336	0.32412	0.32412
5.67636	0.029611	0.333053						0.000307285	0.333053	0.333053
5.67506	0.030331	0.266212						0.000314756	0.266211	0.266212
5.67376	0.03105	0.20284						0.000322218	0.20284	0.20284
5.67246	0.03174	0.142838						0.000329378	0.142838	0.142838
5.67116	0.032004	0.141553						0.000332118	0.141552	0.141553
5.66987	0.032107	0.167782						0.000333187	0.167782	0.167782
5.66857	0.032166	0.198193						0.000333799	0.198192	0.198193
5.66728	0.03218	0.227351						0.000333944	0.22735	0.227351
5.66598	0.031755	0.243765						0.000329534	0.243765	0.243765
5.66469	0.031329	0.260771						0.000325113	0.260771	0.260771
5.66339	0.030903	0.278319						0.000320692	0.278319	0.278319
5.6621	0.030331	0.263658						0.000314756	0.263658	0.263658
5.66081	0.029655	0.231179						0.000307741	0.231179	0.231179
5.65952	0.029024	0.199487						0.000301193	0.199487	0.199487
5.65822	0.028349	0.174839						0.000294188	0.174838	0.174839
5.65693	0.027497	0.183589						0.000285347	0.183589	0.183589
5.65564	0.026675	0.19805						0.000276817	0.19805	0.19805
5.65435	0.025838	0.217811						0.000268131	0.217811	0.217811
5.65307	0.025735	0.202339						0.000267062	0.202339	0.202339
5.65178	0.02622	0.175657						0.000272095	0.175657	0.175657
5.65049	0.026719	0.178553						0.000277273	0.178553	0.178553
5.6492	0.027145	0.204955						0.000281694	0.204955	0.204955
5.64792	0.026646	0.172043						0.000276516	0.172043	0.172043
5.64663	0.026147	0.144263						0.000271337	0.144263	0.144263
5.64534	0.025633	0.127158						0.000266003	0.127158	0.127158
5.64406	0.025501	0.119497						0.000264634	0.119497	0.119497
5.64278	0.025721	0.122276						0.000266917	0.122276	0.122276
5.64149	0.02597	0.139581						0.000269501	0.139581	0.139581
5.64021	0.026205	0.16612						0.000271939	0.16612	0.16612
5.63893	0.027086	0.163638						0.000281082	0.163637	0.163638
5.63765	0.027952	0.16288						0.000290069	0.162879	0.16288
5.63636	0.028833	0.163202						0.000299211	0.163202	0.163202
5.63508	0.028745	0.159306						0.000298298	0.159306	0.159306
5.6338	0.027306	0.153492						0.000283365	0.153491	0.153492
5.63252	0.025853	0.162973						0.000268286	0.162973	0.162973
5.63124	0.024414	0.189783						0.000253353	0.189783	0.189783
5.62997	0.022726	0.175327						0.000235836	0.175327	0.175327
5.62869	0.021008	0.17266						0.000218008	0.172659	0.17266
5.62741	0.019276	0.202639						0.000200034	0.202639	0.202639
5.62613	0.018953	0.199135						0.000196682	0.199135	0.199135
5.62486	0.021346	0.218615						0.000221516	0.218615	0.218615
5.62358	0.023768	0.331393						0.00024665	0.331393	0.331393
5.62231	0.026191	0.443944						0.000271794	0.443944	0.443944
5.62103	0.024781	0.397827						0.000257162	0.397827	0.397827
5.61976	0.022535	0.308705						0.000233854	0.308705	0.308705
5.61849	0.020304	0.216886						0.000210702	0.216886	0.216886
5.61721	0.018762	0.174324						0.0001947	0.174323	0.174324
5.61594	0.019012	0.179971						0.000197295	0.179971	0.179971
5.61467	0.019276	0.197003						0.000200034	0.197003	0.197003
5.6134	0.019525	0.221696						0.000202618	0.221696	0.221696
5.61213	0.022315	0.210754						0.000231571	0.210754	0.210754
5.61086	0.025985	0.196996						0.000269656	0.196996	0.196996
5.60959	0.029685	0.190962						0.000308053	0.190962	0.190962
5.60832	0.032254	0.182504						0.000334712	0.182503	0.182504
5.60705	0.030888	0.154504						0.000320536	0.154504	0.154504
5.60579	0.029479	0.143503						0.000305915	0.143502	0.143503
5.60452	0.028128	0.158765						0.000291895	0.158765	0.158765
5.60325	0.027673	0.122791						0.000287173	0.122791	0.122791
5.60199	0.027629	0.0977861						0.000286717	0.0977857	0.0977861
5.60072	0.027629	0.145993						0.000286717	0.145993	0.145993
5.59946	0.027336	0.210398						0.000283676	0.210397	0.210398
5.59819	0.025442	0.18886						0.000264021	0.188859	0.18886
5.59693	0.023548	0.168789						0.000244367	0.168789	0.168789
5.59567	0.021625	0.155097						0.000224411	0.155097	0.155097
5.59441	0.021228	0.127055						0.000220291	0.127054	0.127055
5.59314	0.021713	0.123856						0.000225324	0.123855	0.123856
5.59188	0.022212	0.162207						0.000230502	0.162207	0.162207
5.59062	0.022476	0.217513						0.000233242	0.217513	0.217513
5.58936	0.020054	0.265834						0.000208108	0.265834	0.265834
5.5881	0.017617	0.331649						0.000182818	0.331649	0.331649
5.58684	0.015209	0.420519						0.00015783	0.420519	0.420519
5.58559	0.015195	0.370717						0.000157684	0.370717	0.370717
5.58433	0.017015	0.281784						0.000176571	0.281784	0.281784
5.58307	0.018865	0.301111						0.000195769	0.301111	0.301111
5.58181	0.020744	0.36774						0.000215268	0.36774	0.36774
5.58056	0.024135	0.241949						0.000250458	0.241949	0.241949
5.5793	0.027512	0.168332						0.000285502	0.168331	0.168332
5.57805	0.030903	0.145718						0.000320692	0.145717	0.145718
5.57679	0.032489	0.1357						0.000337151	0.1357	0.1357
5.57554	0.032224	0.117991						0.000334401	0.117991	0.117991
5.57429	0.03196	0.121739						0.000331661	0.121739	0.121739
5.57303	0.031725	0.146592						0.000329222	0.146592	0.146592
5.57178	0.031344	0.141727						0.000325269	0.141726	0.141727
5.57053	0.030962	0.163321						0.000321304	0.163321	0.163321
5.56928	0.03058	0.206433						0.00031734	0.206433	0.206433
5.56803	0.02945	0.230014						0.000305614	0.230014	0.230014
5.56678	0.027365	0.214401						0.000283977	0.214401	0.214401
5.56553	0.025295	0.197452						0.000262496	0.197452	0.197452
5.56428	0.02321	0.178876						0.000240859	0.178875	0.178876
5.56303	0.022843	0.167171						0.00023705	0.167171	0.167171
5.56179	0.022623	0.168433						0.000234767	0.168433	0.168433
5.56054	0.022403	0.181619						0.000232484	0.181618	0.181619
5.55929	0.022917	0.164997						0.000237818	0.164997	0.164997
5.55805	0.024605	0.111224						0.000255335	0.111224	0.111224
5.5568	0.026308	0.111901						0.000273008	0.111901	0.111901
5.55556	0.028026	0.151248						0.000290836	0.151248	0.151248
5.55431	0.027717	0.165519						0.00028763	0.165519	0.165519
5.55307	0.027071	0.176064						0.000280926	0.176064	0.176064
5.55182	0.026425	0.190105						0.000274222	0.190105	0.190105
5.55058	0.025486	0.188062						0.000264478	0.188062	0.188062
5.54934	0.024003	0.154055						0.000249088	0.154055	0.154055
5.5481	0.02252	0.138121						0.000233699	0.138121	0.138121
5.54686	0.021052	0.155543						0.000218465	0.155543	0.155543
5.54562	0.022256	0.126158						0.000230959	0.126158	0.126158
5.54438	0.024018	0.107751						0.000249244	0.107751	0.107751
5.54314	0.025809	0.115715						0.00026783	0.115715	0.115715
5.5419	0.026866	0.141032						0.000278799	0.141032	0.141032
5.54066	0.026102	0.190954						0.00027087	0.190954	0.190954
5.53942	0.025324	0.257246						0.000262797	0.257246	0.257246
5.53819	0.024561	0.333072						0.000254879	0.333072	0.333072
5.53695	0.022829	0.292784						0.000236905	0.292783	0.292784
5.53571	0.020773	0.228266						0.000215569	0.228266	0.228266
5.53448	0.018718	0.227616						0.000194244	0.227616	0.227616
5.53324	0.016839	0.29078						0.000174745	0.29078	0.29078
5.53201	0.015518	0.240347						0.000161036	0.240347	0.240347
5.53078	0.014182	0.194459						0.000147172	0.194459	0.194459
5.52954	0.01286	0.172431						0.000133453	0.172431	0.172431
5.52831	0.014446	0.121578						0.000149912	0.121578	0.121578
5.52708	0.017162	0.0979972						0.000178097	0.0979971	0.0979972
5.52585	0.019863	0.112378						0.000206126	0.112378	0.112378
5.52462	0.022153	0.134452						0.00022989	0.134452	0.134452
5.52339	0.022608	0.187091						0.000234612	0.187091	0.187091
5.52215	0.023064	0.26885						0.000239344	0.26885	0.26885
5.52093	0.023548	0.356548						0.000244367	0.356547	0.356548
5.5197	0.02371	0.368649						0.000246048	0.368649	0.368649
5.51847	0.023724	0.368923						0.000246193	0.368923	0.368923
5.51724	0.023739	0.397724						0.000246349	0.397724	0.397724
5.51601	0.023357	0.434867						0.000242384	0.434867	0.434867
5.51479	0.020876	0.40405						0.000216638	0.40405	0.40405
5.51356	0.01841	0.38356						0.000191048	0.38356	0.38356
[truncated: 302 more rows]

## Sheet: methanol
E (eV)	s (Mb)	uncertainty (Mb)		50 °C				0.00294788	mixture making uncertainty	STANDARD ERROR OVER AVERAGE	uncertainty
9.92	15.5871	0.0459495		800 Torr					0.045949	0.000206786	0.0459495
9.91603	15.5135	0.0457331							0.0457319	0.000323195	0.0457331
9.91207	15.4399	0.0455171							0.045515	0.000438928	0.0455171
9.90811	15.3663	0.0453014							0.045298	0.000555771	0.0453014
9.90415	15.3029	0.0451203							0.0451112	0.000907317	0.0451203
9.9002	15.2458	0.0449646							0.0449427	0.00140402	0.0449646
9.89625	15.1886	0.0448146							0.0447742	0.00190265	0.0448146
9.8923	15.1315	0.0446706							0.0446057	0.00240687	0.0446706
9.88836	15.1207	0.0446925							0.0445739	0.00325397	0.0446925
9.88442	15.1215	0.0447726							0.0445763	0.0041884	0.0447726
9.88048	15.1223	0.044872							0.0445786	0.00512273	0.044872
9.87654	15.1231	0.0449906							0.044581	0.00605696	0.0449906
9.87261	15.2222	0.0451593							0.0448732	0.00507462	0.0451593
9.86868	15.3255	0.0453567							0.0451776	0.00402659	0.0453567
9.86476	15.4287	0.0455803							0.045482	0.00299259	0.0455803
9.86083	15.5205	0.0457935							0.0457525	0.00193652	0.0457935
9.85692	15.5281	0.0457791							0.0457749	0.000615623	0.0457791
9.853	15.5357	0.0458026							0.0457972	0.000702212	0.0458026
9.84909	15.5433	0.0458642							0.0458197	0.00202053	0.0458642
9.84518	15.5211	0.0458548							0.0457542	0.00303513	0.0458548
9.84127	15.4292	0.0456068							0.0454835	0.00335137	0.0456068
9.83737	15.3374	0.0453616							0.0452129	0.0036696	0.0453616
9.83347	15.2456	0.0451193							0.0449424	0.00399165	0.0451193
9.82957	15.1531	0.0448676							0.0446696	0.00421056	0.0448676
9.82567	15.0598	0.0446035							0.0443944	0.00431348	0.0446035
9.82178	14.9664	0.0443399							0.0441193	0.00441769	0.0443399
9.81789	14.8731	0.044077							0.0438441	0.00452507	0.044077
9.81401	14.8186	0.0438263							0.0436836	0.00353408	0.0438263
9.81013	14.7861	0.0436301							0.0435876	0.00192464	0.0436301
9.80625	14.7535	0.0434927							0.0434916	0.000304365	0.0434927
9.80237	14.7209	0.0434157							0.0433955	0.00132121	0.0434157
9.7985	14.7422	0.0434724							0.0434583	0.00110814	0.0434724
9.79463	14.7753	0.0435586							0.0435558	0.000494098	0.0435586
9.79076	14.8084	0.0436535							0.0436534	0.000117202	0.0436535
9.7869	14.8415	0.0437568							0.0437508	0.000725777	0.0437568
9.78304	14.9214	0.0439873							0.0439866	0.000254784	0.0439873
9.77918	15.0024	0.0442258							0.0442252	0.000231374	0.0442258
9.77533	15.0833	0.0444694							0.0444637	0.000710488	0.0444694
9.77147	15.145	0.0446558							0.0446457	0.000949519	0.0446558
9.76763	15.1058	0.0445303							0.0445302	6.20065e-05	0.0445303
9.76378	15.0667	0.044428							0.0444149	0.00107879	0.044428
9.75994	15.0275	0.0443492							0.0442994	0.00210087	0.0443492
9.7561	14.9685	0.04421							0.0441252	0.00273676	0.04421
9.75226	14.8706	0.0439146							0.0438368	0.00261212	0.0439146
9.74843	14.7728	0.0436191							0.0435484	0.00248396	0.0436191
9.7446	14.6749	0.0433241							0.0432599	0.00235785	0.0433241
9.74077	14.5532	0.042941							0.042901	0.00185322	0.042941
9.73695	14.4076	0.0424827							0.0424718	0.000965615	0.0424827
9.73312	14.2619	0.0420424							0.0420423	5.98808e-05	0.0420424
9.72931	14.1163	0.041622							0.041613	0.000864544	0.041622
9.72549	14.0005	0.0412847							0.0412719	0.00103107	0.0412847
9.72168	13.8988	0.0409806							0.0409721	0.000834461	0.0409806
9.71787	13.7972	0.0406775							0.0406725	0.000634949	0.0406775
9.71406	13.6956	0.0403752							0.0403729	0.000430464	0.0403752
9.71026	13.6811	0.040338							0.0403303	0.000785318	0.040338
9.70646	13.6809	0.0403484							0.0403296	0.00123035	0.0403484
9.70266	13.6806	0.0403636							0.0403289	0.00167339	0.0403636
9.69887	13.685	0.040396							0.0403417	0.00209359	0.040396
9.69507	13.7997	0.0407261							0.0406798	0.00194244	0.0407261
9.69129	13.9144	0.041057							0.0410178	0.00179378	0.041057
9.6875	14.0291	0.0413887							0.041356	0.00164558	0.0413887
9.68372	14.1724	0.0418036							0.0417785	0.0014501	0.0418036
9.67994	14.4171	0.0425135							0.0424999	0.00107389	0.0425135
9.67616	14.6618	0.043227							0.0432212	0.000712124	0.043227
9.67239	14.9065	0.0439442							0.0439427	0.000362228	0.0439442
9.66862	15.1038	0.0445273							0.0445242	0.000525302	0.0445273
9.66485	15.2236	0.0449025							0.0448773	0.0015056	0.0449025
9.66108	15.3434	0.0452978							0.0452304	0.00247059	0.0452978
9.65732	15.4631	0.0457117							0.0455834	0.00342242	0.0457117
9.65356	15.4624	0.0456601							0.0455814	0.00267962	0.0456601
9.64981	15.3671	0.0453044							0.0453005	0.000596972	0.0453044
9.64605	15.2718	0.0450449							0.0450195	0.00151347	0.0450449
9.6423	15.1766	0.0448874							0.0447387	0.00365041	0.0448874
9.63855	14.9552	0.044171							0.0440862	0.0027355	0.044171
9.63481	14.6895	0.0433082							0.0433029	0.000677023	0.0433082
9.63107	14.4238	0.0425444							0.0425195	0.00145348	0.0425444
9.62733	14.158	0.0418969							0.0417362	0.0036659	0.0418969
9.62359	13.9321	0.0411816							0.0410702	0.00302734	0.0411816
9.61986	13.7097	0.0404698							0.0404147	0.00211191	0.0404698
9.61613	13.4873	0.039776							0.0397589	0.00116427	0.039776
9.6124	13.276	0.0391383							0.039136	0.000419167	0.0391383
9.60868	13.165	0.0388493							0.0388088	0.00177242	0.0388493
9.60496	13.054	0.0386102							0.0384817	0.00314656	0.0386102
9.60124	12.9431	0.0384246							0.0381547	0.00454638	0.0384246
9.59752	12.848	0.0382041							0.0378743	0.00500888	0.0382041
9.59381	12.7938	0.0378339							0.0377147	0.00300168	0.0378339
9.5901	12.7397	0.0375677							0.037555	0.000977424	0.0375677
9.58639	12.6855	0.0374104							0.0373953	0.00106195	0.0374104
9.58269	12.6559	0.037377							0.0373081	0.00226818	0.037377
9.57899	12.6552	0.0373879							0.037306	0.00247293	0.0373879
9.57529	12.6545	0.0374002							0.0373039	0.00268206	0.0374002
9.57159	12.6538	0.0374133							0.0373018	0.00288686	0.0374133
9.5679	12.6649	0.0374352							0.0373346	0.00274294	0.0374352
9.56421	12.6826	0.0374639							0.0373868	0.00240243	0.0374639
9.56052	12.7004	0.0374959							0.0374391	0.00206285	0.0374959
9.55684	12.7181	0.0375312							0.0374914	0.00172639	0.0375312
9.55316	12.744	0.0375821							0.0375678	0.00103546	0.0375821
9.54948	12.7717	0.0376504							0.0376494	0.000276099	0.0376504
9.5458	12.7994	0.0377342							0.0377311	0.000482127	0.0377342
9.54213	12.8271	0.037833							0.0378127	0.00123923	0.037833
9.53846	12.8592	0.0379251							0.0379073	0.00116115	0.0379251
9.53479	12.8913	0.0380174							0.0380019	0.00108347	0.0380174
9.53113	12.9234	0.0381098							0.0380966	0.00100616	0.0381098
9.52747	12.9472	0.0381794							0.0381669	0.000978778	0.0381794
9.52381	12.9383	0.038158							0.0381405	0.00115618	0.038158
9.52015	12.9293	0.0381372							0.0381139	0.00133384	0.0381372
9.5165	12.9203	0.0381175							0.0380875	0.00151174	0.0381175
9.51285	12.8765	0.0379938							0.0379585	0.00163883	0.0379938
9.5092	12.7761	0.0377001							0.0376624	0.00168621	0.0377001
9.50556	12.6756	0.0374064							0.0373661	0.00173435	0.0374064
9.50192	12.5752	0.0371129							0.03707	0.00178326	0.0371129
9.49828	12.4801	0.0368453							0.0367899	0.00201978	0.0368453
9.49464	12.3894	0.0366016							0.0365226	0.00240368	0.0366016
9.49101	12.2988	0.0363629							0.0362553	0.00279547	0.0363629
9.48738	12.2081	0.0361296							0.035988	0.00319535	0.0361296
9.48375	12.1379	0.0359127							0.0357811	0.00307083	0.0359127
9.48012	12.075	0.0357027							0.0355957	0.00276287	0.0357027
9.4765	12.0121	0.0354947							0.0354101	0.00244938	0.0354947
9.47288	11.9491	0.0352892							0.0352246	0.0021349	0.0352892
9.46926	11.9015	0.0351583							0.0350841	0.00228233	0.0351583
9.46565	11.8548	0.035033							0.0349465	0.00246097	0.035033
9.46204	11.8081	0.0349091							0.0348089	0.00264334	0.0349091
9.45843	11.7615	0.0347829							0.0346716	0.00278028	0.0347829
9.45482	11.7161	0.0346348							0.0345377	0.0025912	0.0346348
9.45122	11.6707	0.0344872							0.0344037	0.00239829	0.0344872
9.44762	11.6252	0.0343408							0.0342697	0.0022086	0.0343408
9.44402	11.5779	0.0341967							0.0341302	0.00213197	0.0341967
9.44043	11.5261	0.0340581							0.0339776	0.00233993	0.0340581
9.43683	11.4744	0.0339212							0.0338251	0.00255215	0.0339212
9.43324	11.4226	0.0337856							0.0336726	0.00276148	0.0337856
9.42966	11.3691	0.033641							0.0335149	0.00291017	0.033641
9.42607	11.3137	0.0334851							0.0333515	0.00298773	0.0334851
9.42249	11.2583	0.0333294							0.0331881	0.00306607	0.0333294
9.41891	11.2029	0.0331743							0.0330249	0.00314516	0.0331743
9.41534	11.1527	0.0330137							0.0328768	0.0030037	0.0330137
9.41177	11.1049	0.0328517							0.0327359	0.00275615	0.0328517
9.40819	11.0572	0.0326914							0.0325952	0.00250644	0.0326914
9.40463	11.0094	0.0325327							0.0324543	0.00225708	0.0325327
9.40106	10.9657	0.0324059							0.0323255	0.00228114	0.0324059
9.3975	10.9227	0.0322844							0.0321987	0.00235066	0.0322844
9.39394	10.8796	0.0321631							0.0320719	0.00242073	0.0321631
9.39038	10.8372	0.032041							0.0319468	0.00245563	0.032041
9.38683	10.8051	0.0319089							0.031852	0.00190457	0.0319089
9.38328	10.7729	0.0317862							0.0317573	0.00135533	0.0317862
9.37973	10.7407	0.0316725							0.0316624	0.000800246	0.0316725
9.37618	10.7064	0.0315644							0.031561	0.000463163	0.0315644
9.37264	10.665	0.0314502							0.0314391	0.000836928	0.0314502
9.3691	10.6235	0.0313404							0.0313169	0.00121361	0.0313404
9.36556	10.5822	0.0312356							0.0311949	0.00159324	0.0312356
9.36202	10.5357	0.0311174							0.0310579	0.00192451	0.0311174
9.35849	10.4826	0.0309795							0.0309015	0.00219705	0.0309795
9.35496	10.4296	0.0308446							0.0307451	0.00247501	0.0308446
9.35143	10.3765	0.0307122							0.0305888	0.00275049	0.0307122
9.34791	10.3089	0.0305227							0.0303895	0.0028487	0.0305227
9.34439	10.2324	0.0302972							0.0301638	0.0028404	0.0302972
9.34087	10.1558	0.0300716							0.0299382	0.00282925	0.0300716
9.33735	10.0793	0.0298459							0.0297126	0.00281793	0.0298459
9.33384	10.0167	0.0296506							0.0295281	0.00269253	0.0296506
9.33032	9.95719	0.0294623							0.0293526	0.00253985	0.0294623
9.32681	9.89765	0.0292744							0.0291771	0.00238535	0.0292744
9.32331	9.83809	0.0290873							0.0290015	0.00223177	0.0290873
9.31981	9.80115	0.0290022							0.0288926	0.00251845	0.0290022
9.3163	9.76415	0.0289201							0.0287836	0.00280732	0.0289201
9.31281	9.72721	0.0288416							0.0286746	0.00309836	0.0288416
9.30931	9.69051	0.0287529							0.0285665	0.00326929	0.0287529
9.30582	9.65503	0.0286138							0.0284619	0.00294462	0.0286138
9.30233	9.61955	0.0284784							0.0283573	0.00262327	0.0284784
9.29884	9.58407	0.0283456							0.0282527	0.0022938	0.0283456
9.29535	9.55249	0.028234							0.0281596	0.0020476	0.028234
9.29187	9.52682	0.0281503							0.0280839	0.00193166	0.0281503
9.28839	9.50112	0.0280667							0.0280082	0.00181221	0.0280667
9.28491	9.47541	0.0279836							0.0279324	0.00169211	0.0279836
9.28144	9.45632	0.0279146							0.0278761	0.00146537	0.0279146
9.27797	9.44205	0.0278581							0.027834	0.00115832	0.0278581
9.27449	9.42773	0.0278048							0.0277918	0.000850333	0.0278048
9.27103	9.4134	0.0277549							0.0277496	0.000541412	0.0277549
9.26756	9.38745	0.0276855							0.0276731	0.000830504	0.0276855
9.2641	9.35825	0.027617							0.027587	0.00128644	0.027617
9.26064	9.32902	0.0275563							0.0275008	0.00174819	0.0275563
9.25719	9.29982	0.0275037							0.0274147	0.00220987	0.0275037
9.25373	9.2724	0.0274348							0.0273339	0.0023501	0.0274348
9.25028	9.24505	0.0273664							0.0272533	0.00248519	0.0273664
9.24683	9.21767	0.027299							0.0271726	0.00262408	0.027299
9.24338	9.18695	0.0272225							0.027082	0.00276179	0.0272225
9.23994	9.1386	0.0270964							0.0269395	0.00291206	0.0270964
9.2365	9.09023	0.0269718							0.0267969	0.00306696	0.0269718
9.23306	9.04188	0.0268482							0.0266544	0.00322047	0.0268482
9.22962	8.99207	0.0266987							0.0265075	0.00318929	0.0266987
9.22619	8.93975	0.0265028							0.0263533	0.00281043	0.0265028
9.22276	8.88741	0.0263109							0.026199	0.00242401	0.0263109
9.21933	8.83507	0.026124							0.0260447	0.00203301	0.026124
9.2159	8.78543	0.0259267							0.0258984	0.0012104	0.0259267
9.21248	8.7379	0.0257583							0.0257583	3.46807e-05	0.0257583
9.20906	8.69038	0.0256439							0.0256182	0.00114755	0.0256439
9.20564	8.64286	0.0255862							0.0254781	0.00234916	0.0255862
9.20223	8.60683	0.0255418							0.0253719	0.00294154	0.0255418
9.19881	8.5744	0.0254971							0.0252763	0.00334786	0.0254971
9.1954	8.54198	0.0254585							0.0251807	0.0037508	0.0254585
9.19199	8.50958	0.0254278							0.0250852	0.00416004	0.0254278
9.18859	8.51459	0.0253892							0.0251	0.0038211	0.0253892
9.18519	8.52118	0.0253556							0.0251194	0.00345282	0.0253556
9.18178	8.52779	0.0253271							0.0251389	0.00308187	0.0253271
9.17839	8.53289	0.0252994							0.0251539	0.00270875	0.0252994
9.17499	8.53018	0.0252524							0.025146	0.0023156	0.0252524
9.1716	8.52751	0.0252117							0.0251381	0.00192543	0.0252117
9.16821	8.52481	0.0251768							0.0251301	0.00153178	0.0251768
9.16482	8.5017	0.0250746							0.025062	0.000793895	0.0250746
9.16143	8.44236	0.0248935							0.0248871	0.000564527	0.0248935
9.15805	8.38296	0.0247882							0.024712	0.00194219	0.0247882
9.15467	8.32357	0.0247631							0.0245369	0.00333952	0.0247631
9.15129	8.26495	0.0247262							0.0243641	0.00421651	0.0247262
9.14792	8.20698	0.0246346							0.0241932	0.00464239	0.0246346
9.14454	8.14905	0.0245532							0.0240224	0.00507769	0.0245532
9.14117	8.09108	0.024481							0.0238516	0.00551583	0.024481
9.1378	8.03728	0.0242364							0.0236929	0.00510374	0.0242364
9.13444	7.98494	0.0239436							0.0235386	0.00438507	0.0239436
9.13107	7.93257	0.0236679							0.0233843	0.00365346	0.0236679
9.12771	7.88025	0.0234119							0.02323	0.00291211	0.0234119
9.12436	7.84237	0.0232365							0.0231184	0.00233953	0.0232365
9.121	7.80538	0.0230772							0.0230093	0.00176826	0.0230772
9.11765	7.76843	0.0229314							0.0229004	0.00119154	0.0229314
9.1143	7.73637	0.0228163							0.0228059	0.000690824	0.0228163
9.11095	7.7343	0.0228093							0.0227998	0.000658952	0.0228093
9.1076	7.73226	0.0228025							0.0227938	0.000630623	0.0228025
9.10426	7.73022	0.0227957							0.0227878	0.000602279	0.0227957
9.10092	7.72072	0.0227719							0.0227598	0.000742179	0.0227719
9.09758	7.69802	0.0227239							0.0226928	0.00118812	0.0227239
9.09424	7.67526	0.0226849							0.0226258	0.00163672	0.0226849
9.09091	7.65256	0.0226553							0.0225588	0.00208797	0.0226553
9.08758	7.58857	0.022468							0.0223702	0.00209469	0.022468
9.08425	7.49215	0.0221543							0.022086	0.00173923	0.0221543
9.08092	7.39575	0.0218453							0.0218018	0.00137823	0.0218453
9.0776	7.29933	0.021541							0.0215176	0.00100393	0.021541
9.07428	7.17528	0.021157							0.0211519	0.000464568	0.021157
9.07096	7.04247	0.0207608							0.0207604	0.000140825	0.0207608
9.06764	6.90971	0.0203835							0.020369	0.000769485	0.0203835
9.06433	6.77687	0.0200283							0.0199774	0.00142686	0.0200283
9.06102	6.66951	0.0197228							0.0196609	0.00156135	0.0197228
9.05771	6.56325	0.01942							0.0193477	0.00167477	0.01942
9.0544	6.45694	0.0191185							0.0190343	0.00179195	0.0191185
9.0511	6.35361	0.0188388							0.0187297	0.00202488	0.0188388
9.04779	6.26587	0.0186895							0.018471	0.00284903	0.0186895
9.04449	6.17809	0.0185828							0.0182123	0.00369214	0.0185828
9.0412	6.09041	0.0185248							0.0179538	0.00456402	0.0185248
9.0379	6.01071	0.0184967							0.0177189	0.00530745	0.0184967
9.03461	5.94547	0.0184588							0.0175265	0.00579197	0.0184588
9.03132	5.88024	0.0184424							0.0173342	0.00629662	0.0184424
9.02803	5.815	0.0184426							0.0171419	0.00680311	0.0184426
9.02474	5.76236	0.0181971							0.0169867	0.00652582	0.0181971
9.02146	5.71886	0.0177849							0.0168585	0.00566501	0.0177849
9.01818	5.67536	0.0174028							0.0167303	0.00479101	0.0174028
9.0149	5.63186	0.0170525							0.016602	0.00389372	0.0170525
9.01163	5.5937	0.0167835							0.0164896	0.00312735	0.0167835
9.00835	5.55706	0.0165542							0.0163816	0.00238453	0.0165542
9.00508	5.52045	0.0163557							0.0162736	0.00163682	0.0163557
9.00182	5.48378	0.0161894							0.0161655	0.000879145	0.0161894
8.99855	5.47753	0.0162646							0.0161471	0.00195142	0.0162646
8.99529	5.47194	0.0164194							0.0161306	0.00306605	0.0164194
8.99202	5.46634	0.0166482							0.0161141	0.00418296	0.0166482
8.98876	5.45778	0.0169409							0.0160889	0.00530505	0.0169409
8.98551	5.43571	0.017272							0.0160238	0.00644664	0.017272
8.98225	5.41367	0.0176772							0.0159589	0.00760259	0.0176772
8.979	5.39161	0.0181494							0.0158938	0.00876292	0.0181494
8.97575	5.34932	0.0185042							0.0157691	0.00968194	0.0185042
8.9725	5.27653	0.0186189							0.0155546	0.0102332	0.0186189
8.96926	5.20378	0.0187574							0.0153401	0.0107945	0.0187574
8.96602	5.13105	0.0189268							0.0151257	0.011377	0.0189268
8.96278	5.05807	0.0188787							0.0149106	0.0115793	0.0188787
8.95954	4.98501	0.0186705							0.0146952	0.0115169	0.0186705
8.9563	4.9119	0.0184615							0.0144797	0.0114527	0.0184615
8.95307	4.83881	0.0182552							0.0142642	0.0113923	0.0182552
8.94984	4.80473	0.0176337							0.0141638	0.0105041	0.0176337
8.94661	4.77925	0.0169503							0.0140887	0.00942455	0.0169503
8.94338	4.75377	0.0163101							0.0140135	0.00834502	0.0163101
8.94016	4.72933	0.015715							0.0139415	0.00725224	0.015715
8.93694	4.75738	0.0155076							0.0140242	0.00661884	0.0155076
8.93372	4.78539	0.0153292							0.0141068	0.00599864	0.0153292
8.9305	4.81341	0.015173							0.0141894	0.00537422	0.015173
8.92729	4.83917	0.0150239							0.0142653	0.00471371	0.0150239
8.92407	4.85774	0.0148361							0.01432	0.00387905	0.0148361
8.92086	4.87636	0.0146951							0.0143749	0.00305071	0.0146951
8.91766	4.89493	0.0146008							0.0144297	0.0022287	0.0146008
8.91445	4.88727	0.0145825							0.0144071	0.00225474	0.0145825
8.91125	4.84625	0.0146785							0.0142862	0.00337095	0.0146785
8.90805	4.80517	0.0148646							0.0141651	0.00450626	0.0148646
8.90485	4.76412	0.01514							0.0140441	0.00565534	0.01514
8.90165	4.72567	0.0154297							0.0139307	0.0066341	0.0154297
8.89846	4.68853	0.0157351							0.0138212	0.00752101	0.0157351
8.89527	4.65145	0.0160918							0.0137119	0.00842198	0.0160918
8.89208	4.61434	0.0165024							0.0136025	0.00934345	0.0165024
8.88889	4.59492	0.0163457							0.0135453	0.00914912	0.0163457
8.8857	4.57845	0.0160973							0.0134967	0.00877288	0.0160973
8.88252	4.56192	0.0158527							0.013448	0.00839402	0.0158527
8.87934	4.54429	0.0155793							0.013396	0.00795373	0.0155793
8.87616	4.51351	0.0150177							0.0133053	0.00696424	0.0150177
8.87299	4.48274	0.0144969							0.0132146	0.00596116	0.0144969
8.86981	4.452	0.0140222							0.013124	0.004938	0.0140222
8.86664	4.41875	0.0136436							0.0130259	0.00405868	0.0136436
8.86347	4.37927	0.0133949							0.0129096	0.00357314	0.0133949
8.86031	4.33976	0.0131569							0.0127931	0.00307243	0.0131569
8.85714	4.30026	0.0129331							0.0126767	0.00256253	0.0129331
8.85398	4.26475	0.0128131							0.012572	0.00247405	0.0128131
8.85082	4.23326	0.0127948							0.0124791	0.00282434	0.0127948
8.84766	4.20177	0.012788							0.0123863	0.00317989	0.012788
8.84451	4.17028	0.0127933							0.0122935	0.00354081	0.0127933
8.84136	4.14684	0.0129018							0.0122244	0.00412551	0.0129018
8.8382	4.12656	0.0130725							0.0121646	0.00478667	0.0130725
8.83506	4.10629	0.0132769							0.0121048	0.00545436	0.0132769
8.83191	4.08598	0.0135176							0.012045	0.00613547	0.0135176
8.82877	4.08367	0.0139471							0.0120382	0.00704292	0.0139471
8.82562	4.08293	0.0144422							0.012036	0.00798208	0.0144422
8.82248	4.08218	0.0149722							0.0120338	0.00890808	0.0149722
8.81935	4.08568	0.0154747							0.0120441	0.00971633	0.0154747
8.81621	4.11535	0.0155703							0.0121316	0.00976008	0.0155703
8.81308	4.14502	0.0156572							0.012219	0.00978991	0.0156572
8.80995	4.17469	0.0157521							0.0123065	0.00983252	0.0157521
8.80682	4.21312	0.0158378							0.0124198	0.00982783	0.0158378
8.80369	4.26712	0.0159104							0.012579	0.00974221	0.0159104
8.80057	4.32111	0.0159937							0.0127381	0.00967148	0.0159937
8.79745	4.37511	0.0160719							0.0128973	0.0095899	0.0160719
8.79433	4.44437	0.0160762							0.0131015	0.00931648	0.0160762
8.79121	4.52467	0.0160357							0.0133382	0.0089015	0.0160357
8.78809	4.60495	0.0160202							0.0135748	0.00850702	0.0160202
8.78498	4.68523	0.0160247							0.0138115	0.00812607	0.0160247
8.78187	4.77333	0.0159302							0.0140712	0.0074682	0.0159302
8.77876	4.86363	0.0158476							0.0143374	0.00675178	0.0158476
8.77566	4.95394	0.0158116							0.0146036	0.00606148	0.0158116
8.77255	5.04424	0.0158186							0.0148698	0.0053959	0.0158186
8.76945	5.11298	0.0156006							0.0150724	0.00402485	0.0156006
8.76635	5.18174	0.0155111							0.0152751	0.00269548	0.0155111
8.76325	5.25053	0.0155407							0.0154779	0.00139567	0.0155407
8.76015	5.31034	0.0156586							0.0156542	0.000368332	0.0156586
8.75706	5.33846	0.0157381							0.0157372	0.000175455	0.0157381
8.75397	5.36659	0.0158201							0.0158201	1.54002e-05	0.0158201
8.75088	5.39469	0.0159043							0.0159029	0.000209373	0.0159043
8.74779	5.41191	0.0159548							0.0159537	0.000193435	0.0159548
8.74471	5.41519	0.016021							0.0159633	0.00135832	0.016021
8.74163	5.41847	0.0161708							0.015973	0.00252179	0.0161708
8.73855	5.42177	0.0164029							0.0159827	0.00368891	0.0164029
8.73547	5.41841	0.0165959							0.0159728	0.00450469	0.0165959
8.73239	5.41163	0.0167609							0.0159528	0.00514157	0.0167609
8.72932	5.40486	0.0169489							0.0159329	0.00578005	0.0169489
8.72625	5.39811	0.0171574							0.015913	0.006415	0.0171574
8.72318	5.39574	0.0176426							0.015906	0.00763296	0.0176426
8.72011	5.39397	0.0182381							0.0159008	0.00893272	0.0182381
8.71705	5.39224	0.0189076							0.0158957	0.0102384	0.0189076
8.71398	5.38981	0.0195481							0.0158885	0.0113879	0.0195481
8.71092	5.38174	0.0194111							0.0158647	0.0111849	0.0194111
8.70786	5.37364	0.019272							0.0158409	0.0109762	0.019272
8.70481	5.3656	0.0191338							0.0158171	0.0107667	0.0191338
8.70175	5.36215	0.0187585							0.015807	0.0101006	0.0187585
8.6987	5.36866	0.0179487							0.0158262	0.00846684	0.0179487
8.69565	5.37516	0.0172534							0.0158453	0.00682678	0.0172534
8.6926	5.38163	0.0166936							0.0158644	0.00519583	0.0166936
8.68956	5.40516	0.0165489							0.0159338	0.00446986	0.0165489
8.68651	5.44323	0.0166703							0.016046	0.00451957	0.0166703
8.68347	5.4813	0.0167889							0.0161582	0.00455854	0.0167889
8.68043	5.51938	0.0169101							0.0162705	0.00460696	0.0169101
8.6774	5.57927	0.0171483							0.016447	0.00485377	0.0171483
8.67436	5.64604	0.0174275							0.0166439	0.00516719	0.0174275
8.67133	5.71285	0.0177064							0.0168408	0.00546843	0.0177064
8.6683	5.77963	0.0179874							0.0170377	0.00576751	0.0179874
8.66527	5.87492	0.0184409							0.0173186	0.00633514	0.0184409
8.66224	5.97079	0.0189012							0.0176012	0.0068886	0.0189012
8.65922	6.06669	0.0193655							0.0178839	0.00742907	0.0193655
8.6562	6.16559	0.019779							0.0181754	0.0078014	0.019779
8.65317	6.27661	0.0199835							0.0185027	0.00754929	0.0199835
8.65016	6.38766	0.0201993							0.0188301	0.00731023	0.0201993
8.64714	6.49863	0.0204219							0.0191572	0.00707518	0.0204219
8.64413	6.61698	0.0207236							0.0195061	0.0069986	0.0207236
8.64111	6.74538	0.0211218							0.0198846	0.00712267	0.0211218
8.6381	6.87378	0.0215184							0.0202631	0.00724211	0.0215184
8.6351	7.00222	0.021915							0.0206417	0.00736107	0.021915
8.63209	7.14624	0.022237							0.0210663	0.0071202	0.022237
8.62909	7.29848	0.0225386							0.021515	0.00671501	0.0225386
8.62609	7.45069	0.0228557							0.0219637	0.0063227	0.0228557
8.62309	7.60289	0.0231878							0.0224124	0.0059461	0.0231878
8.62009	7.73816	0.0235474							0.0228112	0.00584217	0.0235474
8.6171	7.87105	0.0239116							0.0232029	0.00577853	0.0239116
8.6141	8.00398	0.0242767							0.0235948	0.00571354	0.0242767
8.61111	8.13425	0.0246438							0.0239788	0.00568638	0.0246438
8.60812	8.24043	0.0250077							0.0242918	0.00594074	0.0250077
8.60514	8.34666	0.0253713							0.0246049	0.00618859	0.0253713
8.60215	8.45283	0.0257342							0.0249179	0.00643025	0.0257342
8.59917	8.54531	0.0260928							0.0251906	0.00680233	0.0260928
8.59619	8.6087	0.0264528							0.0253774	0.00746586	0.0264528
8.59321	8.67212	0.0268219							0.0255644	0.0081165	0.0268219
8.59023	8.73553	0.0271998							0.0257513	0.00875768	0.0271998
8.58726	8.7633	0.0272947							0.0258332	0.00881167	0.0272947
8.58428	8.76311	0.027166							0.0258326	0.00840632	0.027166
8.58132	8.76292	0.0270427							0.025832	0.00800096	0.0270427
8.57835	8.76272	0.026925							0.0258315	0.00759557	0.026925
8.57538	8.70878	0.0265307							0.0256725	0.00669362	0.0265307
8.57242	8.63972	0.0260846							0.0254689	0.0056343	0.0260846
8.56945	8.57063	0.0256725							0.0252652	0.0045547	0.0256725
8.56649	8.50151	0.0252993							0.0250614	0.00346081	0.0252993
8.56354	8.44308	0.0250942							0.0248892	0.00320089	0.0250942
8.56058	8.38459	0.0248907							0.0247168	0.00293737	0.0248907
8.55763	8.32616	0.0246893							0.0245445	0.00267013	0.0246893
8.55467	8.27183	0.0245103							0.0243844	0.00248117	0.0245103
8.55172	8.23059	0.0243951							0.0242628	0.00253712	0.0243951
8.54878	8.18938	0.0242806							0.0241413	0.00259698	0.0242806
8.54583	8.14811	0.0241662							0.0240197	0.00265747	0.0241662
8.54289	8.12084	0.0240561							0.0239393	0.00236787	0.0240561
8.53994	8.10996	0.0239658							0.0239072	0.00167468	0.0239658
8.53701	8.09905	0.023895							0.023875	0.000976227	0.023895
8.53407	8.08814	0.0238445							0.0238429	0.000275892	0.0238445
8.53113	8.12866	0.0239627							0.0239623	0.000128786	0.0239627
8.5282	8.19111	0.0241474							0.0241464	0.000218612	0.0241474
8.52527	8.25362	0.0243326							0.0243307	0.000307076	0.0243326
8.52234	8.31613	0.0245181							0.024515	0.000394211	0.0245181
8.51941	8.47368	0.0249951							0.0249794	0.0008843	0.0249951
8.51648	8.6395	0.0255063							0.0254682	0.00139346	0.0255063
8.51356	8.80523	0.0260248							0.0259568	0.00188034	0.0260248
8.51064	8.98419	0.0265848							0.0264843	0.00230897	0.0265848
8.50772	9.23232	0.0273293							0.0272158	0.00248862	0.0273293
8.5048	9.48045	0.0280734							0.0279472	0.00265886	0.0280734
8.50188	9.72859	0.0288171							0.0286787	0.00282041	0.0288171
8.49897	10.0056	0.0296451							0.0294953	0.00297636	0.0296451
8.49606	10.3299	0.0306114							0.0304514	0.0031256	0.0306114
8.49315	10.6543	0.0315771							0.0314075	0.00326833	0.0315771
8.49024	10.9786	0.0325417							0.0323636	0.00340012	0.0325417
8.48734	11.3386	0.0335506							0.033425	0.00290099	0.0335506
8.48443	11.7204	0.034612							0.0345504	0.00206374	0.034612
8.48153	12.1023	0.0356992							0.0356762	0.00128157	0.0356992
8.47863	12.4842	0.036806							0.036802	0.000545053	0.036806
8.47574	12.8568	0.0379004							0.0379003	3.42839e-05	0.0379004
8.47284	13.2276	0.0389956							0.0389934	0.000416535	0.0389956
8.46994	13.5983	0.040095							0.0400861	0.000844802	0.040095
8.46705	13.9501	0.041141							0.0411233	0.00120661	0.041141
8.46416	14.0837	0.041531							0.041517	0.00107976	0.041531
8.46128	14.2172	0.0419214							0.0419105	0.000957231	0.0419214
8.45839	14.3507	0.0423123							0.0423041	0.000833145	0.0423123
8.45551	14.3986	0.0424493							0.0424453	0.00057973	0.0424493
8.45262	14.2469	0.0419981							0.0419981	5.80101e-06	0.0419981
8.44974	14.0952	0.0415549							0.0415508	0.000580483	0.0415549
8.44687	13.9434	0.0411205							0.0411035	0.00117953	0.0411205
8.44399	13.6863	0.0403713							0.0403455	0.00144323	0.0403713
8.44112	13.3395	0.0393487							0.0393232	0.00141467	0.0393487
8.43824	12.9926	0.0383258							0.0383006	0.00138883	0.0383258
8.43537	12.6457	0.0373027							0.037278	0.00135721	0.0373027
8.43251	12.198	0.0359748							0.0359581	0.00109762	0.0359748
8.42964	11.7217	0.0345624							0.0345543	0.000747374	0.0345624
8.42677	11.2457	0.033153							0.0331509	0.000369909	0.033153
8.42391	10.7712	0.0317522							0.0317522	3.58069e-05	0.0317522
8.42105	10.3843	0.0306117							0.0306117	2.12234e-05	0.0306117
8.41819	9.99738	0.0294711							0.0294711	8.26681e-06	0.0294711
8.41534	9.61048	0.0283306							0.0283306	8.59961e-06	0.0283306
8.41248	9.26665	0.0273171							0.027317	7.13496e-05	0.0273171
8.40963	9.05885	0.026706							0.0267044	0.000294986	0.026706
8.40678	8.85107	0.0260972							0.0260919	0.000526009	0.0260972
8.40393	8.64327	0.025491							0.0254793	0.000771329	0.025491
8.40108	8.51591	0.0251223							0.0251039	0.000960789	0.0251223
8.39824	8.47567	0.0250085							0.0249853	0.00107911	0.0250085
8.3954	8.43539	0.0248952							0.0248665	0.0011953	0.0248952
8.39255	8.39514	0.0247828							0.0247479	0.00131589	0.0247828
8.38972	8.45638	0.0249572							0.0249284	0.00119885	0.0249572
8.38688	8.5571	0.025245							0.0252253	0.000998017	0.025245
8.38404	8.65776	0.0255344							0.0255221	0.000795494	0.0255344
8.38121	8.75851	0.025826							0.025819	0.000600767	0.025826
8.37838	9.05237	0.0266917							0.0266853	0.000584308	0.0266917
8.37555	9.35428	0.0275813							0.0275753	0.000574284	0.0275813
8.37272	9.65619	0.0284709							0.0284653	0.000564888	0.0284709
8.36989	9.98964	0.029454							0.0294483	0.000579125	0.029454
8.36707	10.4498	0.0308124							0.0308046	0.000690713	0.0308124
8.36425	10.9099	0.0321708							0.0321611	0.000790362	0.0321708
8.36143	11.3701	0.0335292							0.0335176	0.00087952	0.0335292
8.35861	11.8114	0.0348313							0.0348185	0.000944622	0.0348313
8.3558	12.2285	0.0360613							0.0360481	0.000977733	0.0360613
8.35298	12.6457	0.0372917							0.037278	0.00100865	0.0372917
8.35017	13.063	0.0385221							0.038508	0.0010397	0.0385221
8.34736	13.3611	0.0393978							0.0393869	0.000925779	0.0393978
8.34455	13.5979	0.0400919							0.040085	0.000743528	0.0400919
8.34174	13.8346	0.0407868							0.0407829	0.000567518	0.0407868
8.33894	14.0714	0.0414828							0.0414809	0.000399388	0.0414828
8.33613	13.974	0.0411947							0.0411936	0.000295716	0.0411947
8.33333	13.8393	0.0407971							0.0407966	0.000195081	0.0407971
8.33053	13.7046	0.0403997							0.0403996	9.44786e-05	0.0403997
8.32774	13.5129	0.0398344							0.0398344	1.22322e-05	0.0398344
8.32494	12.9695	0.038233							0.0382327	0.000165681	0.038233
8.32215	12.4261	0.0366323							0.0366308	0.000330334	0.0366323
8.31936	11.8828	0.0350326							0.035029	0.000507726	0.0350326
8.31657	11.3821	0.0335596							0.033553	0.000668022	0.0335596
8.31378	10.9511	0.0322921							0.0322826	0.000782356	0.0322921
8.31099	10.5201	0.0310251							0.0310119	0.000906068	0.0310251
8.30821	10.089	0.0297592							0.0297411	0.00103762	0.0297592
8.30542	9.7401	0.0287375							0.0287127	0.00119358	0.0287375
8.30265	9.4375	0.0278542							0.0278206	0.00136613	0.0278542
8.29987	9.13496	0.0269734							0.0269288	0.0015501	0.0269734
8.29709	8.83237	0.0260953							0.0260368	0.00174668	0.0260953
8.29431	8.57104	0.0253111							0.0252664	0.00150423	0.0253111
8.29154	8.31533	0.0245416							0.0245126	0.00119268	0.0245416
8.28877	8.05962	0.0237742							0.0237588	0.000854531	0.0237742
8.286	7.81686	0.0230492							0.0230432	0.000528642	0.0230492
8.28323	7.66829	0.022609							0.0226052	0.000413144	0.022609
8.28047	7.51972	0.0221692							0.0221672	0.000293083	0.0221692
8.2777	7.37115	0.0217299							0.0217293	0.000168182	0.0217299
8.27494	7.22266	0.0212921							0.0212916	0.000156383	0.0212921
8.27218	7.07431	0.0208574							0.0208542	0.000366055	0.0208574
8.26942	6.92593	0.0204251							0.0204168	0.000580734	0.0204251
8.26667	6.77753	0.0199954							0.0199793	0.000800751	0.0199954
8.26391	6.6432	0.0195855							0.0195834	0.000286137	0.0195855
8.26116	6.51821	0.01923							0.0192149	0.000760758	0.01923
8.25841	6.39325	0.0189366							0.0188465	0.00184427	0.0189366
8.25566	6.26826	0.0187161							0.0184781	0.00297539	0.0187161
8.25291	6.14686	0.0183807							0.0181202	0.00308346	0.0183807
8.25017	6.02608	0.0180125							0.0177642	0.00298068	0.0180125
8.24742	5.90536	0.0176439							0.0174083	0.00287367	0.0176439
8.24468	5.78792	0.0172787							0.0170621	0.00272731	0.0172787
8.24194	5.70808	0.0169657							0.0168268	0.002167	0.0169657
8.2392	5.62822	0.0166669							0.0165913	0.0015859	0.0166669
8.23647	5.54838	0.0163855							0.016356	0.000983108	0.0163855
8.23373	5.48522	0.0161819							0.0161698	0.000627797	0.0161819
8.231	5.45431	0.0160967							0.0160786	0.000762676	0.0160967
8.22827	5.42337	0.016013							0.0159874	0.000904178	0.016013
8.22554	5.39246	0.0159305							0.0158963	0.00104219	0.0159305
8.22281	5.36381	0.0158828							0.0158119	0.00149973	0.0158828
8.22009	5.33681	0.0158838							0.0157323	0.0021887	0.0158838
8.21736	5.30978	0.0159172							0.0156526	0.00288989	0.0159172
8.21464	5.28276	0.0159832							0.0155729	0.00359825	0.0159832
8.21192	5.25257	0.0160899							0.0154839	0.00437419	0.0160899
8.2092	5.22166	0.0162413							0.0153928	0.00518091	0.0162413
8.20649	5.19075	0.016435							0.0153017	0.00599724	0.016435
8.20377	5.15986	0.0166082							0.0152107	0.00666848	0.0166082
8.20106	5.12898	0.0161185							0.0151196	0.00558605	0.0161185
8.19835	5.09807	0.0156866							0.0150285	0.00449594	0.0156866
8.19564	5.06714	0.0153165							0.0149373	0.0033871	0.0153165
8.19293	5.04129	0.0150234							0.0148611	0.00220225	0.0150234
8.19022	5.02614	0.0148427							0.0148165	0.000882458	0.0148427
8.18752	5.01102	0.0147788							0.0147719	0.000450807	0.0147788
8.18482	4.99587	0.0148352							0.0147272	0.00178664	0.0148352
8.18212	5.00179	0.0149788							0.0147447	0.00263823	0.0149788
8.17942	5.02424	0.0151325							0.0148109	0.00310348	0.0151325
8.17672	5.04669	0.0153007							0.014877	0.0035755	0.0153007
8.17403	5.06915	0.0154778							0.0149432	0.00403248	0.0154778
8.17133	5.11813	0.0153733							0.0150876	0.00294966	0.0153733
8.16864	5.17292	0.0153277							0.0152492	0.00154974	0.0153277
8.16595	5.22777	0.0154119							0.0154108	0.00017917	0.0154119
8.16327	5.28163	0.0156077							0.0155696	0.00109014	0.0156077
8.16058	5.32138	0.0157376							0.0156868	0.00126319	0.0157376
8.15789	5.36111	0.0158683							0.0158039	0.00142854	0.0158683
8.15521	5.40083	0.0160004							0.015921	0.00159146	0.0160004
8.15253	5.42678	0.0160689							0.0159975	0.00151278	0.0160689
8.14985	5.42345	0.0160141							0.0159877	0.000919402	0.0160141
8.14718	5.42012	0.015981							0.0159779	0.000315127	0.015981
8.1445	5.41681	0.0159707							0.0159681	0.000284805	0.0159707
8.14183	5.40246	0.0159299							0.0159258	0.000362051	0.0159299
8.13915	5.37954	0.0158583							0.0158582	2.56052e-05	0.0158583
8.13648	5.35656	0.0157936							0.0157905	0.000313723	0.0157936
8.13381	5.33361	0.0157368							0.0157229	0.000661137	0.0157368
8.13115	5.33367	0.0157431							0.015723	0.000795422	0.0157431
8.12848	5.33877	0.0157633							0.015738	0.000892705	0.0157633
8.12582	5.34384	0.0157837							0.015753	0.000984653	0.0157837
8.12316	5.35086	0.0158093							0.0157737	0.00106059	0.0158093
8.1205	5.38824	0.0159097							0.0158839	0.000904959	0.0159097
8.11784	5.4256	0.0160119							0.015994	0.000756556	0.0160119
8.11518	5.46298	0.0161156							0.0161042	0.000605138	0.0161156
8.11253	5.49979	0.0162221							0.0162127	0.000550997	0.0162221
8.10988	5.53538	0.0163325							0.0163176	0.00069676	0.0163325
8.10722	5.57095	0.0164437							0.0164225	0.000835719	0.0164437
8.10458	5.60654	0.0165563							0.0165274	0.000977825	0.0165563
8.10193	5.6458	0.0166952							0.0166431	0.00131747	0.0166952
8.09928	5.68792	0.0168644							0.0167673	0.00180658	0.0168644
8.09664	5.73004	0.0170458							0.0168915	0.00228851	0.0170458
8.09399	5.77216	0.0172386							0.0170157	0.00276339	0.0172386
8.09135	5.80743	0.0173664							0.0171196	0.00291739	0.0173664
8.08872	5.84123	0.0174802							0.0172192	0.00300898	0.0174802
8.08608	5.875	0.0175932							0.0173188	0.00309484	0.0175932
8.08344	5.90737	0.0176882							0.0174142	0.0031012	0.0176882
8.08081	5.92321	0.0175972							0.0174609	0.00218597	0.0175972
8.07818	5.93905	0.017554							0.0175076	0.00127561	0.017554
8.07554	5.95489	0.0175584							0.0175543	0.000379352	0.0175584
8.07292	5.96875	0.0175993							0.0175952	0.000383087	0.0175993
8.07029	5.97867	0.0176459							0.0176244	0.000870883	0.0176459
8.06766	5.98862	0.0177055							0.0176537	0.00135246	0.0177055
8.06504	5.99853	0.0177781							0.017683	0.00183704	0.0177781
8.06242	6.01065	0.0178459							0.0177187	0.00212666	0.0178459
8.0598	6.02432	0.0179032							0.017759	0.00226818	0.0179032
8.05718	6.03798	0.0179628							0.0177992	0.00241817	0.0179628
8.05456	6.05167	0.0180228							0.0178396	0.00256292	0.0180228
8.05195	6.0687	0.0181851							0.0178898	0.00326389	0.0181851
8.04933	6.08641	0.0183967							0.017942	0.0040646	0.0183967
8.04672	6.10407	0.018639							0.0179941	0.0048607	0.018639
8.04411	6.12305	0.0189086							0.01805	0.00563299	0.0189086
8.04151	6.1536	0.0191763							0.0181401	0.00621835	0.0191763
8.0389	6.18418	0.0194549							0.0182302	0.00679345	0.0194549
8.03629	6.21474	0.0197462							0.0183203	0.00736735	0.0197462
8.03369	6.25129	0.0198189							0.0184281	0.00729342	0.0198189
8.03109	6.29846	0.019544							0.0185671	0.00610159	0.019544
8.02849	6.34559	0.0193431							0.018706	0.00492316	0.0193431
8.02589	6.39278	0.019217							0.0188452	0.00376207	0.019217
8.02329	6.44267	0.0191945							0.0189922	0.00277939	0.0191945
8.0207	6.49436	0.0192404							0.0191446	0.00191737	0.0192404
8.01811	6.54604	0.0193261							0.0192969	0.00106053	0.0193261
8.01551	6.59772	0.0194506							0.0194493	0.000225477	0.0194506
8.01292	6.65395	0.0196161							0.019615	0.000202871	0.0196161
8.01034	6.71086	0.0197852							0.0197828	0.000307883	0.0197852
8.00775	6.76783	0.019955							0.0199508	0.000411126	0.019955
8.00516	6.82665	0.0201302							0.0201241	0.000492329	0.0201302
8.00258	6.8993	0.020343							0.0203383	0.000435236	0.020343
8	6.97194	0.0205558							0.0205525	0.00037143	0.0205558
7.99742	7.04462	0.020769							0.0207667	0.00031285	0.020769
7.99484	7.13619	0.0210403							0.0210366	0.000393765	0.0210403
7.99227	7.25859	0.0214087							0.0213974	0.000694547	0.0214087
7.98969	7.38104	0.0217807							0.0217584	0.000985347	0.0217807
7.98712	7.5035	0.0221556							0.0221194	0.00126665	0.0221556
7.98455	7.64094	0.0225645							0.0225246	0.00134122	0.0225645
7.98198	7.78686	0.0229922							0.0229547	0.00131254	0.0229922
7.97941	7.93273	0.02342							0.0233848	0.00128494	0.02342
7.97684	8.0786	0.023848							0.0238148	0.00125832	0.023848
7.97428	8.18431	0.0241492							0.0241264	0.00105021	0.0241492
7.97171	8.28555	0.0244388							0.0244248	0.000827905	0.0244388
7.96915	8.38674	0.0247307							0.0247231	0.000610974	0.0247307
7.96659	8.48222	0.0250093							0.0250046	0.000487174	0.0250093
7.96403	8.54768	0.0252108							0.0251975	0.000818631	0.0252108
7.96148	8.61311	0.0254164							0.0253904	0.00114825	0.0254164
7.95892	8.67854	0.0256253							0.0255833	0.00146655	0.0256253
7.95637	8.75457	0.0258585							0.0258074	0.00162374	0.0258585
7.95382	8.84521	0.0261207							0.0260746	0.00155104	0.0261207
7.95127	8.9359	0.0263835							0.026342	0.00147981	0.0263835
7.94872	9.02656	0.0266467							0.0266092	0.00141306	0.0266467
7.94617	9.12538	0.0269422							0.0269005	0.00149739	0.0269422
7.94363	9.22802	0.027253							0.0272031	0.00164791	0.027253
7.94108	9.33064	0.0275643							0.0275056	0.00179808	0.0275643
7.93854	9.43329	0.0278759							0.0278082	0.00194205	0.0278759
7.936	9.42552	0.0278306							0.0277853	0.00158707	0.0278306
7.93346	9.4107	0.0277672							0.0277416	0.00119145	0.0277672
7.93092	9.39585	0.0277093							0.0276978	0.000797509	0.0277093
7.92839	9.35968	0.0275948							0.0275912	0.000444446	0.0275948
7.92586	9.2478	0.0272625							0.0272614	0.000244274	0.0272625
7.92332	9.1359	0.0269316							0.0269315	3.61853e-05	0.0269316
7.92079	9.02402	0.0266024							0.0266017	0.000180117	0.0266024
7.91826	8.92248	0.0263035							0.0263024	0.000243918	0.0263035
7.91574	8.8322	0.0260366							0.0260363	0.000137242	0.0260366
7.91321	8.74193	0.0257702							0.0257702	2.83621e-05	0.0257702
7.91069	8.65162	0.0255041							0.0255039	7.96059e-05	0.0255041
7.90816	8.63732	0.0254621							0.0254618	0.000114822	0.0254621
7.90564	8.64969	0.0254986							0.0254983	0.000124213	0.0254986
7.90312	8.66206	0.0255351							0.0255347	0.000133577	0.0255351
7.9006	8.6744	0.0255715							0.0255711	0.000139738	0.0255715
7.89809	8.80997	0.0259711							0.0259707	0.000134461	0.0259711
7.89558	8.94551	0.0263706							0.0263703	0.000126265	0.0263706
7.89306	9.08108	0.0267702							0.0267699	0.000115279	0.0267702
7.89055	9.23373	0.0272201							0.0272199	0.000104422	0.0272201
7.88804	9.4353	0.0278143							0.0278141	8.17533e-05	0.0278143
7.88553	9.63688	0.0284084							0.0284084	6.00324e-05	0.0284084
7.88303	9.83842	0.0290025							0.0290025	4.20019e-05	0.0290025
7.88052	10.0136	0.0295192							0.0295189	0.000115548	0.0295192
7.87802	10.1663	0.0299714							0.029969	0.000384795	0.0299714
7.87552	10.319	0.0304259							0.0304191	0.000643403	0.0304259
7.87302	10.4717	0.0308824							0.0308694	0.000897097	0.0308824
7.87052	10.5682	0.0311653							0.0311538	0.000847199	0.0311653
7.86802	10.6506	0.031405							0.0313966	0.000726836	0.031405
7.86552	10.733	0.0316453							0.0316395	0.000605753	0.0316453
7.86303	10.8199	0.0318994							0.0318956	0.000488858	0.0318994
7.86054	10.977	0.0323607							0.0323588	0.000353867	0.0323607
7.85805	11.1341	0.0328228							0.0328221	0.000222684	0.0328228
7.85556	11.2913	0.0332854							0.0332853	9.27137e-05	0.0332854
7.85307	11.458	0.0337769							0.0337769	6.01081e-05	0.0337769
7.85059	11.6437	0.0343252							0.0343241	0.000264991	0.0343252
7.8481	11.8293	0.0348743							0.0348712	0.000463445	0.0348743
7.84562	12.0149	0.0354246							0.0354185	0.000655765	0.0354246
7.84314	12.0752	0.0356037							0.0355962	0.000732343	0.0356037
7.84066	12.0518	0.0355351							0.0355274	0.000740619	0.0355351
7.83818	12.0285	0.0354665							0.0354586	0.000748926	0.0354665
7.8357	12.0052	0.0353979							0.0353899	0.00075497	0.0353979
7.83323	11.8557	0.0349515							0.0349491	0.000408968	0.0349515
7.83075	11.689	0.0344577							0.0344577	7.07045e-06	0.0344577
7.82828	11.5223	0.033969							0.0339665	0.000411235	0.033969
7.82581	11.3661	0.0335164							0.033506	0.000833774	0.0335164
7.82334	11.2742	0.0332578							0.0332349	0.00123399	0.0332578
7.82088	11.1822	0.0330047							0.0329639	0.00164077	0.0330047
7.81841	11.0903	0.0327571							0.0326928	0.00205183	0.0327571
7.81595	10.9868	0.0324734							0.0323877	0.002357	0.0324734
7.81349	10.8659	0.0321288							0.0320314	0.00249985	0.0321288
7.81102	10.745	0.0317851							0.031675	0.00264335	0.0317851
7.80856	10.6241	0.0314429							0.0313186	0.00279271	0.0314429
7.80611	10.3868	0.0307648							0.030619	0.00299179	0.0307648
7.80365	10.0949	0.0299328							0.0297585	0.00322567	0.0299328
7.80119	9.80283	0.0291052							0.0288976	0.00347071	0.0291052
7.79874	9.51081	0.0282843							0.0280367	0.00373369	0.0282843
7.79629	9.17645	0.0272955							0.0270511	0.00364457	0.0272955
7.79384	8.83942	0.0262945							0.0260576	0.00352174	0.0262945
7.79139	8.50244	0.0252923							0.0250642	0.00338915	0.0252923
7.78895	8.19616	0.0243785							0.0241613	0.00324691	0.0243785
7.7865	7.99866	0.0237806							0.0235791	0.00308943	0.0237806
7.78406	7.80116	0.023182							0.0229969	0.00292398	0.023182
7.78161	7.60366	0.0225828							0.0224147	0.00274993	0.0225828
7.77917	7.51534	0.0222978							0.0221543	0.00252565	0.0222978
7.77673	7.53614	0.0223302							0.0222156	0.00225914	0.0223302
7.7743	7.55694	0.0223654							0.022277	0.0019868	0.0223654
7.77186	7.57774	0.0224046							0.0223383	0.00172322	0.0224046
7.76942	7.80739	0.0230551							0.0230152	0.00135497	0.0230551
7.76699	8.10287	0.0239064							0.0238863	0.000979166	0.0239064
7.76456	8.39847	0.0247657							0.0247577	0.000629801	0.0247657
7.76213	8.706	0.0256662							0.0256643	0.000319599	0.0256662
7.7597	9.3007	0.0274208							0.0274173	0.000432454	0.0274208
7.75727	9.89545	0.0291754							0.0291706	0.000531742	0.0291754
7.75485	10.49	0.0309293							0.0309231	0.000617159	0.0309293
7.75242	11.0772	0.0326621							0.0326542	0.000718739	0.0326621
7.75	11.6486	0.0343491							0.0343386	0.000851398	0.0343491
7.74758	12.22	0.0360361							0.036023	0.000971651	0.0360361
7.74516	12.7913	0.0377228							0.0377073	0.00108332	0.0377228
7.74274	13.0141	0.0383779							0.038364	0.00103302	0.0383779
7.74033	12.9845	0.0382867							0.0382768	0.000869883	0.0382867
7.73791	12.9549	0.0381961							0.0381895	0.000708129	0.0381961
7.7355	12.9253	0.0381063							0.0381024	0.000545633	0.0381063
7.73308	12.3565	0.036431							0.0364254	0.000637639	0.036431
7.73067	11.7	0.0344991							0.0344901	0.000786437	0.0344991
7.72826	11.0434	0.0325685							0.0325545	0.000955434	0.0325685
7.72586	10.3657	0.030577							0.0305567	0.00111358	0.030577
7.72345	9.55919	0.028201							0.0281793	0.00110378	0.028201
7.72105	8.7527	0.0258251							0.0258019	0.00109532	0.0258251
7.71864	7.94654	0.0234506							0.0234254	0.0010851	0.0234506
7.71624	7.28707	0.0215014							0.0214814	0.000926223	0.0215014
7.71384	6.83073	0.0201434							0.0201362	0.000540432	0.0201434
7.71144	6.37433	0.018791							0.0187908	9.94023e-05	0.018791
7.70905	5.91798	0.0174503							0.0174455	0.000409649	0.0174503
7.70665	5.59844	0.0165036							0.0165035	5.41288e-05	0.0165036
7.70426	5.34315	0.0157881							0.015751	0.00108274	0.0157881
7.70186	5.0878	0.0151608							0.0149982	0.00221461	0.0151608
7.69947	4.83245	0.0146611							0.0142455	0.00346609	0.0146611
7.69708	4.67903	0.0146551							0.0137932	0.00495157	0.0146551
7.69469	4.52985	0.0148707							0.0133535	0.00654382	0.0148707
7.69231	4.38062	0.015321							0.0129135	0.00824461	0.015321
7.68992	4.24805	0.0158292							0.0125228	0.00968217	0.0158292
7.68754	4.16827	0.0158339							0.0122876	0.00998645	0.0158339
7.68516	4.08849	0.0158557							0.0120524	0.0103026	0.0158557
7.68278	4.00874	0.0158911							0.0118173	0.0106244	0.0158911
7.6804	3.93791	0.0152561							0.0116085	0.00989905	0.0152561
7.67802	3.87532	0.0140354							0.011424	0.00815378	0.0140354
7.67564	3.8127	0.0129062							0.0112394	0.00634402	0.0129062
7.67327	3.75014	0.0119259							0.011055	0.00447376	0.0119259
7.67089	3.67176	0.0115573							0.0108239	0.00405156	0.0115573
7.66852	3.58944	0.0113143							0.0105813	0.00400632	0.0113143
7.66615	3.50713	0.0110707							0.0103386	0.00395897	0.0110707
7.66378	3.42702	0.0108315							0.0101024	0.00390682	0.0108315
7.66141	3.37277	0.0106787							0.00994253	0.00389614	0.0106787
7.65905	3.31858	0.010526							0.00978279	0.00388504	0.010526
7.65668	3.26434	0.0103733							0.00962289	0.00387365	0.0103733
7.65432	3.21773	0.0102348							0.00948548	0.00384415	0.0102348
7.65196	3.18459	0.0101236							0.00938778	0.00378899	0.0101236
7.6496	3.15147	0.0100152							0.00929017	0.00374139	0.0100152
7.64724	3.11836	0.00990654							0.00919255	0.00369278	0.00990654
7.64488	3.07031	0.0100004							0.00905092	0.00425303	0.0100004
7.64253	3.01387	0.0102949							0.00888452	0.00520105	0.0102949
7.64017	2.95739	0.010684							0.00871804	0.006176	0.010684
7.63782	2.90094	0.011178							0.00855164	0.00719834	0.011178
7.63547	2.80025	0.0111178							0.00825481	0.00744734	0.0111178
7.63312	2.69571	0.0110406							0.00794662	0.00766464	0.0110406
7.63077	2.59113	0.0109809							0.00763834	0.00788892	0.0109809
7.62842	2.49157	0.0107991							0.00734485	0.00791668	0.0107991
7.62608	2.4119	0.010035							0.00710999	0.00708167	0.010035
7.62373	2.33225	0.00924298							0.00687521	0.00617772	0.00924298
7.62139	2.25258	0.00844779							0.00664035	0.00522216	0.00844779
7.61905	2.18779	0.00841282							0.00644934	0.005402	0.00841282
7.61671	2.13919	0.00937809							0.00630608	0.00694131	0.00937809
7.61437	2.09057	0.0105521							0.00616275	0.00856548	0.0105521
7.61203	2.04197	0.0118897							0.00601949	0.0102534	0.0118897
7.6097	2.01671	0.0128142							0.00594502	0.0113517	0.0128142
7.60736	1.9988	0.0135959							0.00589224	0.0122528	0.0135959
7.60503	1.98093	0.0144193							0.00583953	0.0131839	0.0144193
7.6027	1.96514	0.0151815							0.005793	0.0140328	0.0151815
7.60037	1.98178	0.0148867							0.00584205	0.0136925	0.0148867
7.59804	1.99845	0.0145866							0.00589118	0.013344	0.0145866
7.59571	2.01509	0.0143066							0.00594023	0.0130151	0.0143066
7.59339	2.03214	0.0138972							0.0059905	0.0125398	0.0138972
7.59106	2.04985	0.0132571							0.00604272	0.0117998	0.0132571
7.58874	2.06754	0.0126276							0.00609486	0.0110593	0.0126276
7.58642	2.08528	0.0120216							0.00614715	0.0103311	0.0120216
7.5841	2.10393	0.0110128							0.00620213	0.00910031	0.0110128
7.58178	2.12316	0.00981818							0.00625882	0.00756465	0.00981818
7.57946	2.14242	0.00875919							0.00631559	0.00606933	0.00875919
7.57715	2.16162	0.00785951							0.00637219	0.00460078	0.00785951
7.57483	2.17525	0.00712917							0.00641239	0.0031155	0.00712917
7.57252	2.18826	0.0066551							0.00645072	0.00163662	0.0066551
7.57021	2.20126	0.00649142							0.00648905	0.00017521	0.00649142
7.5679	2.21101	0.00658986							0.0065178	0.000971866	0.00658986
7.56559	2.20782	0.00656673							0.00650838	0.00087345	0.00656673
7.56328	2.20465	0.00654654							0.00649904	0.000787234	0.00654654
7.56098	2.20145	0.00652602							0.00648962	0.000688266	0.00652602
7.55867	2.18627	0.00645196							0.00644487	0.000302419	0.00645196
7.55637	2.15809	0.00637746							0.00636179	0.000446788	0.00637746
7.55407	2.12994	0.00639298							0.0062788	0.00120287	0.00639298
7.55177	2.10178	0.00650425							0.0061958	0.00197921	0.00650425
7.54947	2.07533	0.0063119							0.00611784	0.0015531	0.0063119
7.54717	2.04941	0.00608487							0.00604142	0.000725885	0.00608487
7.54487	2.02352	0.00596663							0.00596508	0.000136143	0.00596663
7.54258	1.99789	0.00596813							0.00588956	0.000965224	0.00596813
7.54029	1.97624	0.00588948							0.00582572	0.00086428	0.00588948
7.53799	1.95461	0.00581019							0.00576197	0.000746994	0.00581019
7.5357	1.93299	0.00573262							0.00569822	0.000627084	0.00573262
7.53341	1.91158	0.0056528							0.00563512	0.000446757	0.0056528
7.53113	1.89056	0.00557506							0.00557316	0.000145717	0.00557506
7.52884	1.86957	0.00551324							0.00551128	0.000147354	0.00551324
7.52656	1.84855	0.00546886							0.00544931	0.00046199	0.00546886
7.52427	1.82996	0.005428							0.00539449	0.000602174	0.005428
7.52199	1.81282	0.00538196							0.00534398	0.000638259	0.00538196
7.51971	1.79566	0.00533822							0.00529339	0.000690385	0.00533822
7.51743	1.77852	0.00529318							0.00524287	0.000728016	0.00529318
7.51515	1.76828	0.00528262							0.00521266	0.000856871	0.00528262
7.51288	1.75863	0.00528329							0.00518424	0.00101822	0.00528329
7.5106	1.74902	0.00528601							0.0051559	0.00116557	0.00528601
7.50833	1.73797	0.00529754							0.00512333	0.00134735	0.00529754
7.50605	1.72133	0.0053453							0.00507428	0.00168046	0.0053453
7.50378	1.70464	0.00541593							0.00502507	0.00202014	0.00541593
7.50151	1.688	0.00551007							0.00497602	0.00236646	0.00551007
7.49924	1.66667	0.0053559							0.00491316	0.00213227	0.0053559
7.49698	1.6407	0.00500209							0.00483658	0.00127611	0.00500209
7.49471	1.61475	0.00477766							0.00476008	0.000409458	0.00477766
7.49245	1.58877	0.00471041							0.0046835	0.000502852	0.00471041
7.49018	1.56918	0.00477732							0.00462576	0.00119382	0.00477732
7.48792	1.55136	0.00492542							0.00457321	0.00182906	0.00492542
7.48566	1.53353	0.0051558							0.00452067	0.00247907	0.0051558
7.4834	1.5159	0.00541209							0.0044687	0.0030531	0.00541209
7.48115	1.50012	0.0052393							0.00442216	0.00280976	0.0052393
7.47889	1.48433	0.00507012							0.00437563	0.00256125	0.00507012
7.47664	1.46854	0.00490562							0.00432909	0.00230739	0.00490562
7.47438	1.45912	0.0047205							0.00430132	0.00194468	0.0047205
7.47213	1.46014	0.0045251							0.00430432	0.00139617	0.0045251
7.46988	1.46116	0.00439009							0.00430733	0.000848432	0.00439009
7.46763	1.46215	0.00431951							0.00431025	0.000282619	0.00431951
7.46538	1.45403	0.00431451							0.0042863	0.000492611	0.00431451
7.46314	1.44119	0.00439073							0.00424845	0.00110869	0.00439073
7.46089	1.42835	0.00455438							0.00421061	0.00173584	0.00455438
7.45865	1.41551	0.004801							0.00417276	0.00237437	0.004801
7.4564	1.40471	0.0048424							0.00414093	0.0025103	0.0048424
7.45416	1.394	0.00487803							0.00410934	0.00262841	0.00487803
7.45192	1.38325	0.00490632							0.00407766	0.00272849	0.00490632
7.44968	1.37176	0.00492517							0.0040438	0.00281158	0.00492517
7.44745	1.3581	0.00486197							0.00400352	0.00275873	0.00486197
7.44521	1.34444	0.00479826							0.00396324	0.00270481	0.00479826
7.44298	1.3308	0.00474567							0.00392304	0.00267042	0.00474567
7.44074	1.31325	0.00452848							0.00387131	0.00234949	0.00452848
7.43851	1.2924	0.00421873							0.00380983	0.00181186	0.00421873
7.43628	1.27154	0.00395338							0.00374836	0.00125661	0.00395338
7.43405	1.25072	0.00374571							0.00368696	0.000660793	0.00374571
7.43182	1.2381	0.00395097							0.00364977	0.00151306	0.00395097
7.4296	1.22711	0.00447043							0.00361736	0.00262668	0.00447043
7.42737	1.21606	0.00519546							0.0035848	0.00376059	0.00519546
7.42515	1.20529	0.0059535							0.00355305	0.00477703	0.0059535
7.42293	1.19592	0.00596721							0.00352543	0.00481445	0.00596721
7.42071	1.18658	0.00596286							0.0034979	0.00482912	0.00596286
7.41849	1.17722	0.00597795							0.00347029	0.00486755	0.00597795
7.41627	1.16909	0.0062448							0.00344633	0.00520772	0.0062448
7.41405	1.1625	0.00692641							0.00342693	0.00601924	0.00692641
7.41183	1.15595	0.00762035							0.0034076	0.00681602	0.00762035
7.40962	1.14939	0.00834107							0.00338827	0.00762188	0.00834107
7.40741	1.13914	0.00764517							0.00335806	0.0068682	0.00764517
7.4052	1.12752	0.00640325							0.00332379	0.00547303	0.00640325
7.40299	1.11589	0.00521666							0.00328952	0.00404878	0.00521666
7.40078	1.10429	0.00417835							0.00325533	0.00261943	0.00417835
7.39857	1.09457	0.0037007							0.00322666	0.00181214	0.0037007
7.39636	1.08487	0.0033555							0.00319807	0.00101574	0.0033555
7.39416	1.07515	0.00317448							0.0031694	0.000179363	0.00317448
7.39195	1.06595	0.00316019							0.00314228	0.000335978	0.00316019
7.38975	1.05771	0.00413029							0.003118	0.00270876	0.00413029
7.38755	1.0495	0.00595853							0.0030938	0.0050924	0.00595853
7.38535	1.04129	0.00811646							0.0030696	0.00751363	0.00811646
7.38315	1.03165	0.00866888							0.00304118	0.00811792	0.00866888
7.38095	1.0211	0.00815698							0.00301007	0.00758128	0.00815698
7.37876	1.0106	0.00763799							0.00297913	0.00703304	0.00763799
7.37656	1.00005	0.0071133							0.00294803	0.00647365	0.0071133
7.37437	0.993603	0.00827156							0.00292902	0.0077356	0.00827156
7.37218	0.987515	0.00960216							0.00291108	0.00915025	0.00960216
7.36998	0.981399	0.010944							0.00289305	0.0105547	0.010944
7.3678	0.975751	0.0120099							0.0028764	0.0116604	0.0120099
7.36561	0.971702	0.0118066							0.00286446	0.0114538	0.0118066
7.36342	0.967652	0.0116569							0.00285252	0.0113025	0.0116569
7.36123	0.963602	0.0114506							0.00284058	0.0110927	0.0114506
7.35905	0.958313	0.0110608							0.00282499	0.010694	0.0110608
7.35687	0.951949	0.0104824							0.00280623	0.0100998	0.0104824
7.35469	0.94553	0.00989881							0.00278731	0.00949828	0.00989881
7.3525	0.939166	0.00930919							0.00276855	0.00888798	0.00930919
7.35033	0.931012	0.00655031							0.00274451	0.00594763	0.00655031
7.34815	0.922472	0.00363955							0.00271934	0.00241899	0.00363955
7.34597	0.913932	0.00293947							0.00269416	0.00117558	0.00293947
7.3438	0.905667	0.00484716							0.0026698	0.00404563	0.00484716
7.34162	0.899303	0.00287127							0.00265104	0.00110281	0.00287127
7.33945	0.892912	0.00321796							0.0026322	0.00185117	0.00321796
7.33728	0.886548	0.00553456							0.00261344	0.00487866	0.00553456
7.33511	0.881286	0.00700183							0.00259793	0.00650203	0.00700183
7.33294	0.877567	0.00664567							0.00258696	0.00612149	0.00664567
7.33077	0.873876	0.00626056							0.00257608	0.005706	0.00626056
7.3286	0.870157	0.00590505							0.00256512	0.00531881	0.00590505
7.32644	0.860873	0.00679582							0.00253775	0.0063042	0.00679582
7.32428	0.849385	0.00823869							0.00250389	0.00784899	0.00823869
7.32211	0.837925	0.00978559							0.0024701	0.0094687	0.00978559
7.31995	0.826685	0.011394							0.00243697	0.0111304	0.011394
7.31779	0.82831	0.0129701							0.00244176	0.0127382	0.0129701
7.31563	0.829963	0.0145792							0.00244663	0.0143725	0.0145792
7.31348	0.831588	0.0161547							0.00245142	0.0159677	0.0161547
7.31132	0.833076	0.0158005							0.00245581	0.0156085	0.0158005
7.30917	0.834261	0.0117841							0.0024593	0.0115246	0.0117841
7.30701	0.835418	0.00781765							0.00246271	0.00741962	0.00781765
7.30486	0.836602	0.00416698							0.0024662	0.0033588	0.00416698
7.30271	0.834894	0.00471835							0.00246117	0.00402561	0.00471835
7.30056	0.831561	0.00778385							0.00245134	0.00738778	0.00778385
7.29841	0.828282	0.0110494							0.00244168	0.0107763	0.0110494
7.29626	0.824949	0.0143995							0.00243185	0.0141927	0.0143995
7.29412	0.823021	0.0150917							0.00242617	0.0148954	0.0150917
7.29197	0.821202	0.0156534							0.00242081	0.0154651	0.0156534
7.28983	0.819329	0.0162193							0.00241528	0.0160385	0.0162193
7.28769	0.817621	0.0163183							0.00241025	0.0161394	0.0163183
7.28555	0.816436	0.0150406							0.00240676	0.0148468	0.0150406
7.28341	0.815252	0.013762							0.00240327	0.0135505	0.013762
7.28127	0.81404	0.0124504							0.00239969	0.012217	0.0124504
7.27913	0.812993	0.0105434							0.00239661	0.0102674	0.0105434
7.277	0.812029	0.00816188							0.00239376	0.00780296	0.00816188
7.27486	0.811064	0.00584416							0.00239092	0.0053327	0.00584416
7.27273	0.810073	0.00369728							0.002388	0.00282265	0.00369728
7.2706	0.810651	0.00581514							0.0023897	0.00530143	0.00581514
7.26846	0.811505	0.00891572							0.00239222	0.00858879	0.00891572
7.26633	0.812332	0.0120755							0.00239466	0.0118357	0.0120755
7.26421	0.8128	0.0144356							0.00239604	0.0142354	0.0144356
7.26208	0.811367	0.0122552							0.00239181	0.0120196	0.0122552
7.25995	0.80988	0.0100833							0.00238743	0.00979658	0.0100833
7.25783	0.808447	0.00793143							0.00238321	0.00756492	0.00793143
7.2557	0.809164	0.00812072							0.00238532	0.00776249	0.00812072
7.25358	0.812166	0.0108174							0.00239417	0.0105492	0.0108174
7.25146	0.815224	0.0135296							0.00240318	0.0133144	0.0135296
7.24934	0.818255	0.016273							0.00241212	0.0160932	0.016273
7.24722	0.817924	0.0157465							0.00241114	0.0155608	0.0157465
7.24511	0.816684	0.0143375							0.00240749	0.0141339	0.0143375
7.24299	0.81539	0.012929							0.00240367	0.0127036	0.012929
7.24088	0.814536	0.0118467							0.00240115	0.0116008	0.0118467
7.23876	0.817428	0.0136944							0.00240968	0.0134807	0.0136944
7.23665	0.820321	0.0154704							0.00241821	0.0152802	0.0154704
7.23454	0.823213	0.0173051							0.00242673	0.0171341	0.0173051
7.23243	0.826134	0.0182372							0.00243534	0.0180739	0.0182372
7.23032	0.829054	0.0178461							0.00244395	0.0176779	0.0178461
7.22821	0.831974	0.0174579							0.00245256	0.0172848	0.0174579
7.22611	0.834894	0.0170727							0.00246117	0.0168943	0.0170727
7.224	0.837015	0.0162175							0.00246742	0.0160287	0.0162175
7.2219	0.838751	0.0152449							0.00247254	0.015043	0.0152449
7.2198	0.840514	0.0142453							0.00247773	0.0140282	0.0142453
7.21769	0.84225	0.0132848							0.00248285	0.0130507	0.0132848
7.2156	0.845032	0.0124446							0.00249105	0.0121927	0.0124446
7.2135	0.847815	0.0116125							0.00249926	0.0113404	0.0116125
7.2114	0.850597	0.010789							0.00250746	0.0104936	0.010789
7.2093	0.852994	0.0104169							0.00251452	0.0101088	0.0104169
7.20721	0.854674	0.010994							0.00251948	0.0107014	0.010994
7.20511	0.856382	0.0115386							0.00252451	0.0112591	0.0115386
7.20302	0.858063	0.0120513							0.00252947	0.0117828	0.0120513
7.20093	0.859605	0.0136022							0.00253401	0.0133641	0.0136022
7.19884	0.861066	0.0156285							0.00253832	0.015421	0.0156285
7.19675	0.862498	0.0176872							0.00254254	0.0175035	0.0176872
7.19466	0.863958	0.019775							0.00254685	0.0196103	0.019775
7.19257	0.867595	0.0164889							0.00255757	0.0162893	0.0164889
7.19049	0.871341	0.0129978							0.00256861	0.0127415	0.0129978
7.18841	0.87506	0.0096085							0.00257957	0.00925576	0.0096085
7.18632	0.878284	0.00699006							0.00258908	0.0064929	0.00699006
7.18424	0.880102	0.00640265							0.00259444	0.00585344	0.00640265
7.18216	0.881892	0.00580073							0.00259971	0.00518556	0.00580073
7.18008	0.883656	0.00524437							0.00260491	0.00455169	0.00524437
7.178	0.887926	0.00687788							0.0026175	0.00636034	0.00687788
7.17593	0.893931	0.010297							0.0026352	0.00995408	0.010297
7.17385	0.899937	0.0137581							0.00265291	0.0134999	0.0137581
7.17178	0.905915	0.0171776							0.00267053	0.0169687	0.0171776
7.1697	0.90878	0.0138424							0.00267897	0.0135807	0.0138424
7.16763	0.911287	0.00983614							0.00268637	0.0094622	0.00983614
7.16556	0.913849	0.00600424							0.00269392	0.00536597	0.00600424
7.16349	0.916411	0.00367744							0.00270147	0.00249511	0.00367744
7.16142	0.919386	0.00517178							0.00271024	0.00440476	0.00517178
7.15935	0.922334	0.00683634							0.00271893	0.0062724	0.00683634
7.15729	0.925282	0.00863008							0.00272762	0.00818769	0.00863008
7.15522	0.928918	0.0101912							0.00273834	0.00981642	0.0101912
7.15316	0.933133	0.0114937							0.00275076	0.0111597	0.0114937
7.1511	0.937376	0.0128212							0.00276327	0.0125198	0.0128212
7.14903	0.941618	0.0141428							0.00277578	0.0138678	0.0141428
7.14697	0.947734	0.0141726							0.00279381	0.0138945	0.0141726
7.14492	0.954208	0.0138861							0.00281289	0.0135982	0.0138861
7.14286	0.960682	0.0136599							0.00283198	0.0133632	0.0136599
7.1408	0.966633	0.0131933							0.00284952	0.0128819	0.0131933
7.13875	0.969883	0.0116058							0.0028591	0.0112481	0.0116058
7.13669	0.973134	0.0100436							0.00286868	0.00962518	0.0100436
7.13464	0.976357	0.00854109							0.00287818	0.00804153	0.00854109
7.13259	0.979663	0.00846595							0.00288793	0.00795816	0.00846595
7.13054	0.983052	0.0100127							0.00289792	0.00958413	0.0100127
7.12849	0.986468	0.011543							0.00290799	0.0111707	0.011543
7.12644	0.989829	0.0130767							0.0029179	0.012747	0.0130767
7.12439	0.994126	0.0131339							0.00293056	0.0128027	0.0131339
7.12234	0.998672	0.0127309							0.00294397	0.0123859	0.0127309
7.1203	1.00319	0.0123596							0.00295728	0.0120005	0.0123596
7.11826	1.00785	0.0119116							0.00297101	0.0115351	0.0119116
7.11621	1.01355	0.0108827							0.00298782	0.0104645	0.0108827
7.11417	1.01928	0.0098482							0.00300471	0.00937863	0.0098482
7.11213	1.02501	0.00888802							0.0030216	0.00835864	0.00888802
7.11009	1.03123	0.00844674							0.00303995	0.00788075	0.00844674
7.10805	1.0382	0.00877676							0.0030605	0.00822587	0.00877676
7.10602	1.0452	0.00907863							0.00308113	0.0085398	0.00907863
7.10398	1.05217	0.0094023							0.00310168	0.00887597	0.0094023
7.10195	1.05504	0.0101247							0.00311012	0.00963522	0.0101247
7.09991	1.05652	0.01101							0.00311451	0.0105604	0.01101
7.09788	1.05798	0.011874							0.00311881	0.0114571	0.011874
7.09585	1.05977	0.0125855							0.00312409	0.0121916	0.0125855
7.09382	1.06669	0.0107491							0.00314447	0.0102789	0.0107491
7.09179	1.07358	0.00899206							0.00316478	0.00841673	0.00899206
7.08977	1.08046	0.00726293							0.00318508	0.00652728	0.00726293
7.08774	1.08746	0.0063856							0.00320571	0.00552262	0.0063856
7.08571	1.09462	0.00667115							0.00322682	0.00583883	0.00667115
7.08369	1.10179	0.00695578							0.00324794	0.00615092	0.00695578
7.08167	1.10895	0.00723914							0.00326905	0.00645899	0.00723914
7.07965	1.11474	0.00766036							0.00328611	0.00691973	0.00766036
7.07763	1.11994	0.00815179							0.00330146	0.00745332	0.00815179
7.07561	1.12515	0.00859848							0.0033168	0.00793301	0.00859848
7.07359	1.1303	0.00904479							0.00333199	0.00840869	0.00904479
7.07157	1.13385	0.00788654							0.00334247	0.0071432	0.00788654
7.06956	1.13741	0.00677369							0.00335294	0.00588563	0.00677369
7.06754	1.14096	0.00572748							0.00336342	0.00463589	0.00572748
7.06553	1.14526	0.00534004							0.00337609	0.0041374	0.00534004
7.06351	1.15107	0.00604436							0.00339322	0.00500203	0.00604436
7.0615	1.15691	0.00679889							0.00341044	0.00588165	0.00679889
7.05949	1.16273	0.00759384							0.00342757	0.00677629	0.00759384
7.05748	1.1698	0.00818058							0.00344845	0.00741822	0.00818058
7.05548	1.17757	0.00870008							0.00347135	0.00797754	0.00870008
7.05347	1.18531	0.00919617							0.00349417	0.00850648	0.00919617
7.05146	1.19308	0.00971074							0.00351707	0.00905145	0.00971074
7.04946	1.19779	0.00860106							0.00353096	0.00784287	0.00860106
7.04746	1.2025	0.0075303							0.00354484	0.00664376	0.0075303
7.04545	1.20722	0.00651235							0.00355873	0.00545401	0.00651235
7.04345	1.21267	0.00631215							0.00357481	0.0052023	0.00631215
7.04145	1.21972	0.00777067							0.0035956	0.00688876	0.00777067
7.03946	1.22675	0.00930957							0.00361631	0.00857849	0.00930957
7.03746	1.23377	0.0108752							0.00363702	0.010249	0.0108752
7.03546	1.23865	0.0107792							0.00365139	0.0101419	0.0107792
7.03347	1.24237	0.00978089							0.00366236	0.00906934	0.00978089
7.03147	1.24606	0.00882614							0.00367324	0.00802547	0.00882614
7.02948	1.24975	0.00789947							0.00368412	0.00698777	0.00789947
7.02749	1.25512	0.00960838							0.00369996	0.00886743	0.00960838
7.0255	1.26058	0.0115003							0.00371603	0.0108833	0.0115003
7.02351	1.26603	0.0134116							0.00373211	0.0128819	0.0134116
7.02152	1.27245	0.0146267							0.00375104	0.0141376	0.0146267
7.01953	1.28113	0.0141467							0.00377662	0.0136332	0.0141467
7.01754	1.28981	0.0136749							0.0038022	0.0131357	0.0136749
7.01556	1.29848	0.0132521							0.00382778	0.0126872	0.0132521
7.01358	1.30502	0.0123315							0.00384703	0.011716	0.0123315
7.01159	1.31022	0.0112001							0.00386238	0.010513	0.0112001
7.00961	1.3154	0.0100749							0.00387764	0.00929882	0.0100749
7.00763	1.32061	0.00896272							0.00389299	0.0080731	0.00896272
7.00565	1.32738	0.007942							0.00391297	0.00691115	0.007942
7.00367	1.33424	0.00699238							0.00393319	0.0057813	0.00699238
7.00169	1.3411	0.00608208							0.00395341	0.00462193	0.00608208
6.99972	1.34708	0.00552731							0.00397104	0.00384474	0.00552731
6.99774	1.35047	0.00568577							0.00398102	0.00405948	0.00568577
6.99577	1.35383	0.00586195							0.00399093	0.00429359	0.00586195
6.9938	1.35725	0.00604119							0.004001	0.00452636	0.00604119
6.99182	1.36466	0.00740561							0.00402285	0.0062177	0.00740561
6.98985	1.37477	0.00972209							0.00405265	0.00883714	0.00972209
6.98788	1.38491	0.0121448							0.00408254	0.011438	0.0121448
6.98592	1.39502	0.0145738							0.00411234	0.0139816	0.0145738
6.98395	1.39915	0.0134465							0.00412452	0.0127983	0.0134465
6.98198	1.4027	0.0120261							0.004135	0.0112929	0.0120261
6.98002	1.40628	0.0106541							0.00414556	0.00981448	0.0106541
6.97805	1.41144	0.00947267							0.00416074	0.00850997	0.00947267
6.97609	1.42105	0.00876253							0.00418909	0.00769633	0.00876253
6.97413	1.43069	0.00809775							0.00421751	0.00691275	0.00809775
6.97217	1.44028	0.00746491							0.00424577	0.0061399	0.00746491
6.97021	1.44821	0.0073574							0.00426916	0.00599212	0.0073574
6.96825	1.45488	0.00759455							0.00428881	0.00626763	0.00759455
6.96629	1.46157	0.00784785							0.00430855	0.00655935	0.00784785
6.96434	1.46824	0.00808574							0.0043282	0.00682978	0.00808574
6.96238	1.47527	0.00795963							0.00434891	0.00666654	0.00795963
6.96043	1.48226	0.00782087							0.00436954	0.00648639	0.00782087
6.95847	1.48929	0.00767005							0.00439024	0.00628931	0.00767005
6.95652	1.49629	0.00777868							0.00441087	0.00640719	0.00777868
6.95457	1.5032	0.00873908							0.00443126	0.0075323	0.00873908
6.95262	1.51012	0.00969329							0.00445164	0.00861062	0.00969329
6.95067	1.51703	0.0106953							0.00447202	0.00971544	0.0106953
6.94872	1.52367	0.011209							0.00449159	0.0102698	0.011209
6.94678	1.53014	0.0113915							0.00451068	0.0104604	0.0113915
6.94483	1.53656	0.011573							0.0045296	0.0106497	0.011573
6.94289	1.54301	0.0117368							0.00454861	0.0108195	0.0117368
6.94095	1.5502	0.0111937							0.0045698	0.0102184	0.0111937
6.939	1.55744	0.010566							0.00459116	0.0095164	0.010566
6.93706	1.56472	0.00996957							0.0046126	0.00883834	0.00996957
6.93512	1.57246	0.00998816							0.00463542	0.00884739	0.00998816
6.93318	1.58183	0.0119699							0.00466303	0.0110242	0.0119699
6.93125	1.59119	0.0139855							0.00469064	0.0131754	0.0139855
6.92931	1.60053	0.0159962							0.00471817	0.0152845	0.0159962
6.92737	1.60733	0.0163499							0.00473823	0.0156483	0.0163499
6.92544	1.61227	0.0154768							0.00475277	0.014729	0.0154768
6.92351	1.6172	0.0146147							0.00476731	0.0138153	0.0146147
6.92157	1.62213	0.0137645							0.00478184	0.0129072	0.0137645
6.91964	1.62794	0.0139336							0.00479898	0.0130811	0.0139336
6.91771	1.63381	0.0141964							0.00481628	0.0133545	0.0141964
6.91578	1.6397	0.0144735							0.00483365	0.0136425	0.0144735
6.91386	1.64557	0.0144492							0.00485095	0.0136106	0.0144492
6.91193	1.65122	0.0135508							0.0048676	0.0126464	0.0135508
6.91	1.65687	0.0126682							0.00488425	0.0116888	0.0126682
6.90808	1.66254	0.0117881							0.00490098	0.010721	0.0117881
6.90615	1.66841	0.0118361							0.00491828	0.0107658	0.0118361
6.90423	1.6745	0.0125448							0.00493622	0.0115328	0.0125448
6.90231	1.68056	0.0132703							0.00495409	0.0123109	0.0132703
6.90039	1.68662	0.0139962							0.00497196	0.0130833	0.0139962
6.89847	1.69263	0.0143551							0.00498966	0.0134601	0.0143551
6.89655	1.69866	0.0146666							0.00500744	0.0137853	0.0146666
6.89463	1.70467	0.0149918							0.00502515	0.0141246	0.0149918
6.89272	1.71056	0.0152555							0.00504253	0.014398	0.0152555
6.8908	1.71604	0.0153235							0.00505869	0.0144644	0.0153235
6.88889	1.72155	0.015406							0.00507493	0.0145461	0.015406
6.88698	1.72701	0.0154884							0.00509101	0.0146278	0.0154884
6.88506	1.73147	0.0149775							0.00510417	0.0140809	0.0149775
6.88315	1.73516	0.0140913							0.00511505	0.0131301	0.0140913
6.88124	1.73885	0.0131885							0.00512593	0.0121517	0.0131885
6.87933	1.74255	0.0123012							0.00513681	0.0111773	0.0123012
6.87743	1.7486	0.0126177							0.00515468	0.0115167	0.0126177
6.87552	1.75489	0.0130184							0.0051732	0.0119464	0.0130184
6.87361	1.76114	0.0134328							0.00519163	0.0123889	0.0134328
6.87171	1.76693	0.0140656							0.00520868	0.0130656	0.0140656
6.86981	1.77136	0.0153335							0.00522176	0.014417	0.0153335
6.8679	1.77582	0.0166228							0.00523492	0.015777	0.0166228
6.866	1.78029	0.017916							0.00524807	0.0171301	0.017916
6.8641	1.78566	0.0177388							0.00526391	0.0169397	0.0177388
6.8622	1.79169	0.0165634							0.00528169	0.0156988	0.0165634
6.8603	1.79773	0.015435							0.00529948	0.0144968	0.015435
6.85841	1.80373	0.0143121							0.00531718	0.0132877	0.0143121
6.85651	1.80742	0.0146594							0.00532806	0.0136569	0.0146594
6.85462	1.81092	0.0150787							0.00533838	0.0141021	0.0150787
6.85272	1.81445	0.0155119							0.00534877	0.0145605	0.0155119
6.85083	1.81803	0.0156024							0.00535933	0.0146531	0.0156024
6.84894	1.82188	0.0147289							0.0053707	0.0137148	0.0147289
6.84705	1.82571	0.0138815							0.00538199	0.0127958	0.0138815
6.84516	1.82952	0.0130338							0.00539319	0.0118657	0.0130338
6.84327	1.83323	0.0135794							0.00540416	0.0124577	0.0135794
6.84138	1.83687	0.015032							0.00541488	0.0140228	0.015032
6.83949	1.84051	0.0164993							0.0054256	0.0155817	0.0164993
6.83761	1.84412	0.0179907							0.00543624	0.0171497	0.0179907
6.83572	1.84886	0.0172446							0.00545021	0.0163607	0.0172446
6.83384	1.85365	0.0163659							0.00546434	0.0154267	0.0163659
6.83196	1.85844	0.0154981							0.00547847	0.0144975	0.0154981
6.83007	1.86216	0.0148818							0.00548943	0.0138324	0.0148818
6.82819	1.86335	0.0147788							0.00549292	0.0137201	0.0147788
6.82631	1.86453	0.0146761							0.00549641	0.013608	0.0146761
6.82444	1.86572	0.0145736							0.00549991	0.013496	0.0145736
6.82256	1.86795	0.0153151							0.00550648	0.014291	0.0153151
6.82068	1.87076	0.0165135							0.00551477	0.0155654	0.0165135
6.81881	1.87359	0.0177325							0.00552313	0.0168505	0.0177325
6.81693	1.8764	0.0189709							0.00553141	0.0181466	0.0189709
6.81506	1.87671	0.0177228							0.00553231	0.0168372	0.0177228
6.81319	1.87693	0.0164437							0.00553296	0.0154849	0.0164437
6.81132	1.87715	0.0151776							0.00553361	0.0141329	0.0151776
6.80945	1.87841	0.0144627							0.00553734	0.0133607	0.0144627
6.80758	1.88183	0.0148507							0.00554741	0.0137756	0.0148507
6.80571	1.88522	0.0152524							0.0055574	0.0142039	0.0152524
6.80384	1.88864	0.0156403							0.00556747	0.0146158	0.0156403
6.80197	1.89103	0.0163491							0.00557454	0.0153694	0.0163491
6.80011	1.89293	0.0172286							0.00558014	0.0162999	0.0172286
6.79825	1.89481	0.0180978							0.00558566	0.0172143	0.0180978
6.79638	1.89671	0.0189832							0.00559127	0.0181411	0.0189832
6.79452	1.89974	0.0192355							0.0056002	0.0184022	0.0192355
6.79266	1.90277	0.0195149							0.00560914	0.0186915	0.0195149
6.7908	1.9058	0.0197661							0.00561807	0.0189508	0.0197661
6.78894	1.908	0.0198854							0.00562457	0.0190733	0.0198854
6.78708	1.90866	0.0197135							0.00562651	0.0188935	0.0197135
6.78523	1.9093	0.019556							0.00562838	0.0187285	0.019556
6.78337	1.90996	0.0193847							0.00563033	0.018549	0.0193847
6.78151	1.91012	0.0194385							0.00563082	0.0186051	0.0194385
6.77966	1.9101	0.0195906							0.00563074	0.018764	0.0195906
6.77781	1.91012	0.0197424							0.00563082	0.0189223	0.0197424
6.77596	1.91018	0.0198802							0.00563098	0.019066	0.0198802
6.7741	1.91233	0.0198891							0.00563731	0.0190734	0.0198891
6.77226	1.9145	0.0199115							0.00564373	0.0190949	0.0199115
6.77041	1.91663	0.0199343							0.00564998	0.0191169	0.0199343
6.76856	1.91814	0.0197422							0.00565445	0.0189151	0.0197422
6.76671	1.91864	0.0192158							0.00565591	0.0183646	0.0192158
6.76487	1.91911	0.018705							0.00565729	0.0178289	0.018705
6.76302	1.91955	0.0181824							0.00565859	0.0172795	0.0181824
6.76118	1.91786	0.0175276							0.00565364	0.0165908	0.0175276
6.75934	1.91533	0.0168396							0.00564617	0.0158648	0.0168396
6.75749	1.9128	0.016153							0.00563869	0.0151369	0.016153
6.75565	1.91067	0.015587							0.00563244	0.0145337	0.015587
6.75381	1.91302	0.0166384							0.00563935	0.0156536	0.0166384
6.75197	1.91533	0.0176822							0.00564617	0.0167566	0.0176822
6.75014	1.9177	0.0187299							0.00565315	0.0178564	0.0187299
6.7483	1.91894	0.0193643							0.00565681	0.0185196	0.0193643
6.74646	1.91855	0.0194224							0.00565567	0.0185807	0.0194224
6.74463	1.91822	0.0194802							0.00565469	0.0186414	0.0194802
6.7428	1.91789	0.019538							0.00565372	0.0187021	0.019538
6.74096	1.91822	0.0196727							0.00565469	0.0188425	0.0196727
6.73913	1.91872	0.0198335							0.00565615	0.0190099	0.0198335
6.7373	1.91916	0.0199948							0.00565745	0.0191778	0.0199948
6.73547	1.91949	0.0201572							0.00565843	0.0193467	0.0201572
6.73364	1.91822	0.0203339							0.00565469	0.0195318	0.0203339
6.73181	1.91698	0.0205245							0.00565104	0.0197313	0.0205245
6.72999	1.91574	0.0207156							0.00564738	0.019931	0.0207156
6.72816	1.91539	0.0206221							0.00564633	0.019834	0.0206221
6.72634	1.91602	0.0202156							0.0056482	0.0194105	0.0202156
6.72451	1.91665	0.0198101							0.00565006	0.0189873	0.0198101
6.72269	1.91729	0.0194056							0.00565193	0.0185643	0.0194056
6.72087	1.91393	0.0188287							0.00564203	0.0179636	0.0188287
6.71905	1.90971	0.0182443							0.0056296	0.017354	0.0182443
6.71723	1.90547	0.0176455							0.00561709	0.0167276	0.0176455
6.71541	1.90169	0.0170565							0.00560597	0.0161089	0.0170565
6.71359	1.89999	0.0164945							0.00560093	0.0155144	0.0164945
6.71177	1.89825	0.0159476							0.00559582	0.0149336	0.0159476
6.70996	1.89654	0.0153885							0.00559078	0.014337	0.0153885
6.70814	1.89522	0.0157763							0.00558688	0.014754	0.0157763
6.70633	1.89423	0.0170131							0.00558396	0.0160706	0.0170131
6.70451	1.89321	0.0182764							0.00558095	0.0174035	0.0182764
6.7027	1.89222	0.0195361							0.00557803	0.0187229	0.0195361
6.70089	1.89266	0.0204548							0.00557933	0.0196792	0.0204548
6.69908	1.89329	0.0213324							0.0055812	0.0205893	0.0213324
6.69727	1.89395	0.0222257							0.00558315	0.021513	0.0222257
6.69546	1.89337	0.0226403							0.00558144	0.0219416	0.0226403
6.69366	1.88866	0.0213775							0.00556756	0.0206398	0.0213775
6.69185	1.8839	0.0201139							0.00555351	0.019332	0.0201139
6.69005	1.87913	0.0188499							0.00553946	0.0180176	0.0188499
6.68824	1.8745	0.0185234							0.00552581	0.01768	0.0185234
6.68644	1.86993	0.0188704							0.00551233	0.0180474	0.0188704
6.68464	1.86539	0.0192055							0.00549893	0.0184015	0.0192055
6.68283	1.86084	0.019543							0.00548553	0.0187573	0.019543
6.68103	1.85875	0.0199032							0.00547936	0.0191341	0.0199032
6.67924	1.85687	0.0202629							0.00547384	0.0195095	0.0202629
6.67744	1.85494	0.0206243							0.00546815	0.0198862	0.0206243
6.67564	1.85291	0.0210743							0.00546214	0.0203542	0.0210743
6.67384	1.85048	0.0217605							0.005455	0.0210656	0.0217605
6.67205	1.84803	0.0224648							0.00544777	0.0217942	0.0224648
6.67025	1.8456	0.0231577							0.00544062	0.0225095	0.0231577
6.66846	1.84348	0.0226442							0.00543437	0.0219825	0.0226442
6.66667	1.84156	0.0214473							0.00542868	0.0207489	0.0214473
6.66488	1.8396	0.0202381							0.00542292	0.019498	0.0202381
6.66308	1.83767	0.0190459							0.00541723	0.0182592	0.0190459
6.66129	1.83541	0.0189504							0.00541058	0.0181616	0.0189504
6.65951	1.83315	0.0188548							0.00540392	0.0180638	0.0188548
6.65772	1.83089	0.0187589							0.00539726	0.0179657	0.0187589
6.65593	1.82877	0.0187338							0.005391	0.0179413	0.0187338
6.65414	1.82682	0.0188806							0.00538524	0.0180963	0.0188806
6.65236	1.82492	0.0190273							0.00537963	0.018251	0.0190273
6.65058	1.82299	0.0191602							0.00537395	0.0183912	0.0191602
6.64879	1.82037	0.0195761							0.00536623	0.0188262	0.0195761
6.64701	1.81748	0.0201426							0.00535771	0.019417	0.0201426
6.64523	1.81458	0.020683							0.00534918	0.0199794	0.020683
6.64345	1.81172	0.0212408							0.00534073	0.0205584	0.0212408
6.64167	1.80919	0.0218274							0.00533326	0.0211658	0.0218274
6.63989	1.8066	0.0224174							0.00532563	0.0217756	0.0224174
6.63812	1.80403	0.0230247							0.00531808	0.0224021	0.0230247
6.63634	1.80109	0.0231328							0.00530939	0.0225152	0.0231328
6.63456	1.79767	0.022546							0.00529932	0.0219144	0.022546
6.63279	1.7942	0.0219584							0.00528908	0.0213119	0.0219584
6.63102	1.79078	0.0213688							0.00527901	0.0207064	0.0213688
6.62924	1.78797	0.0215177							0.00527073	0.0208622	0.0215177
6.62747	1.78541	0.0218593							0.00526318	0.0212162	0.0218593
6.6257	1.78279	0.0222028							0.00525546	0.0215718	0.0222028
6.62393	1.78023	0.0226073							0.00524791	0.0219898	0.0226073
6.62216	1.778	0.0233417							0.00524133	0.0227456	0.0233417
6.6204	1.77574	0.0240644							0.00523467	0.0234882	0.0240644
6.61863	1.77351	0.024805							0.0052281	0.0242478	0.024805
6.61686	1.76913	0.0252113							0.00521518	0.024666	0.0252113
6.6151	1.76263	0.0252352							0.00519602	0.0246944	0.0252352
6.61333	1.75613	0.02529							0.00517685	0.0247545	0.02529
6.61157	1.74965	0.0253295							0.00515777	0.0247989	0.0253295
6.60981	1.74748	0.0250653							0.00515135	0.0245302	0.0250653
6.60805	1.74604	0.0247753							0.00514713	0.0242348	0.0247753
6.60629	1.74458	0.02447							0.00514282	0.0239234	0.02447
6.60453	1.74252	0.024141							0.00513673	0.0235882	0.024141
6.60277	1.73828	0.0236373							0.00512423	0.0230752	0.0236373
6.60101	1.73403	0.0231316							0.00511172	0.0225597	0.0231316
6.59926	1.72979	0.0226239							0.00509921	0.0220417	0.0226239
6.5975	1.72657	0.0219938							0.00508971	0.0213968	0.0219938
6.59574	1.72403	0.0212461							0.00508224	0.0206293	0.0212461
6.59399	1.7215	0.0205286							0.00507477	0.0198915	0.0205286
6.59224	1.71899	0.0197948							0.00506738	0.0191352	0.0197948
6.59049	1.71354	0.0200985							0.0050513	0.0194534	0.0200985
6.58873	1.70792	0.0204688							0.00503473	0.01984	0.0204688
6.58699	1.7023	0.0208423							0.00501817	0.0202292	0.0208423
6.58524	1.69712	0.0211824							0.0050029	0.0205831	0.0211824
6.58349	1.69301	0.0214653							0.0049908	0.0208771	0.0214653
6.58174	1.68894	0.0217655							0.00497878	0.0211884	0.0217655
6.58	1.68486	0.0220675							0.00496676	0.0215013	0.0220675
6.57825	1.68296	0.0222335							0.00496116	0.0216729	0.0222335
6.57651	1.68219	0.0223704							0.00495888	0.0218139	0.0223704
6.57476	1.68144	0.0224912							0.00495669	0.0219382	0.0224912
6.57302	1.68061	0.0226291							0.00495425	0.0220802	0.0226291
6.57128	1.67646	0.0236271							0.00494199	0.0231045	0.0236271
6.56954	1.67232	0.024648							0.00492981	0.02415	0.024648
6.5678	1.66819	0.025676							0.00491762	0.0252006	0.025676
6.56606	1.66351	0.0259706							0.00490382	0.0255034	0.0259706
6.56432	1.65808	0.0252178							0.00488782	0.0247396	0.0252178
6.56258	1.65265	0.0244281							0.00487182	0.0239373	0.0244281
6.56085	1.6472	0.0236507							0.00485574	0.0231469	0.0236507
6.55911	1.64359	0.0236491							0.0048451	0.0231474	0.0236491
6.55738	1.64056	0.0239193							0.00483617	0.0234253	0.0239193
6.55564	1.63753	0.0241577							0.00482724	0.0236705	0.0241577
6.55391	1.63422	0.0242688							0.00481749	0.0237858	0.0242688
6.55218	1.62888	0.0233151							0.00480174	0.0228153	0.0233151
6.55045	1.62348	0.0223573							0.00478582	0.0218391	0.0223573
6.54872	1.61811	0.021378							0.00476999	0.020839	0.021378
6.54699	1.61309	0.0207058							0.00475521	0.0201523	0.0207058
6.54526	1.60844	0.0204094							0.00474148	0.019851	0.0204094
6.54354	1.60375	0.0200951							0.00472768	0.019531	0.0200951
6.54181	1.5991	0.0197621							0.00471395	0.0191917	0.0197621
6.54008	1.59339	0.0215928							0.00469714	0.0210757	0.0215928
6.53836	1.58753	0.0237537							0.00467984	0.0232881	0.0237537
6.53664	1.58169	0.0259561							0.00466262	0.0255338	0.0259561
6.53491	1.57626	0.0274682							0.00464663	0.0270724	0.0274682
6.53319	1.5724	0.0263927							0.00463526	0.0259824	0.0263927
6.53147	1.56855	0.0253131							0.00462389	0.0248872	0.0253131
6.52975	1.56472	0.0242119							0.0046126	0.0237684	0.0242119
6.52803	1.5599	0.023259							0.00459839	0.0227999	0.023259
6.52632	1.55439	0.0223627							0.00458214	0.0218882	0.0223627
6.5246	1.54885	0.0214791							0.00456582	0.0209882	0.0214791
6.52288	1.54334	0.0205729							0.00454958	0.0200635	0.0205729
6.52117	1.53805	0.0205669							0.00453399	0.0200609	0.0205669
6.51945	1.53276	0.0205609							0.0045184	0.0200582	0.0205609
6.51774	1.5275	0.0205721							0.00450288	0.0200732	0.0205721
6.51603	1.52315	0.0202018							0.00449005	0.0196965	0.0202018
6.51432	1.52072	0.0190316							0.00448291	0.018496	0.0190316
6.5126	1.5183	0.0178616							0.00447576	0.0172917	0.0178616
6.51089	1.51593	0.0166923							0.00446877	0.016083	0.0166923
6.50919	1.51202	0.0170457							0.00445724	0.0164526	0.0170457
6.50748	1.50742	0.0180631							0.00444368	0.0175079	0.0180631
6.50577	1.50287	0.0190903							0.00443028	0.0185691	0.0190903
6.50406	1.4983	0.020038							0.0044168	0.0195451	0.020038
6.50236	1.49394	0.0193358							0.00440397	0.0188276	0.0193358
6.50066	1.48954	0.0186313							0.00439097	0.0181065	0.0186313
6.49895	1.48518	0.0179234							0.00437815	0.0173805	0.0179234
6.49725	1.48135	0.0181267							0.00436685	0.0175928	0.0181267
6.49555	1.47824	0.0194839							0.00435768	0.0189903	0.0194839
6.49385	1.47513	0.0208521							0.0043485	0.0203937	0.0208521
6.49215	1.47204	0.0222119							0.00433941	0.0217839	0.0222119
6.49045	1.46731	0.0217627							0.00432544	0.0213285	0.0217627
6.48875	1.46215	0.0208554							0.00431025	0.0204051	0.0208554
6.48705	1.457	0.0199062							0.00429506	0.0194373	0.0199062
6.48536	1.45191	0.0191735							0.00428004	0.0186896	0.0191735
6.48366	1.44711	0.0194535							0.00426591	0.01898	0.0194535
6.48196	1.44229	0.0197174							0.0042517	0.0192535	0.0197174
6.48027	1.4375	0.0199643							0.00423757	0.0195094	0.0199643
6.47858	1.43279	0.020833							0.00422368	0.0204003	0.020833
6.47689	1.42819	0.0222378							0.00421012	0.0218356	0.0222378
6.4752	1.42356	0.0236748							0.00419648	0.0232999	0.0236748
6.47351	1.41896	0.0251048							0.00418291	0.0247539	0.0251048
6.47182	1.41562	0.0250264							0.00417309	0.024676	0.0250264
6.47013	1.41237	0.02485							0.0041635	0.0244987	0.02485
6.46844	1.40915	0.0246531							0.004154	0.0243006	0.0246531
6.46675	1.40482	0.0242802							0.00414125	0.0239244	0.0242802
6.46507	1.39796	0.0235965							0.00412103	0.0232338	0.0235965
6.46338	1.39111	0.0229065							0.00410081	0.0225364	0.0229065
6.4617	1.38424	0.0222102							0.00408059	0.0218321	0.0222102
6.46002	1.38017	0.0223499							0.00406857	0.0219765	0.0223499
6.45833	1.37747	0.0229024							0.00406061	0.0225395	0.0229024
6.45665	1.37477	0.0234576							0.00405265	0.0231048	0.0234576
6.45497	1.37199	0.023997							0.00404445	0.0236537	0.023997
6.45329	1.36645	0.0241086							0.00402813	0.0237697	0.0241086
6.45161	1.36086	0.0242221							0.00401164	0.0238876	0.0242221
6.44993	1.35532	0.0243357							0.00399532	0.0240055	0.0243357
6.44826	1.35033	0.0243201							0.00398062	0.0239922	0.0243201
6.44658	1.34609	0.02411							0.00396811	0.0237813	0.02411
6.44491	1.3419	0.0238977							0.00395577	0.0235681	0.0238977
6.44323	1.33766	0.023685							0.00394326	0.0233545	0.023685
6.44156	1.33091	0.0236965							0.00392336	0.0233694	0.0236965
6.43989	1.32342	0.0237412							0.00390128	0.0234185	0.0237412
6.43821	1.31592	0.0238278							0.00387919	0.02351	0.0238278
6.43654	1.3089	0.023679							0.00385848	0.0233625	0.023679
6.43487	1.30444	0.0224646							0.00384532	0.0221331	0.0224646
6.4332	1.29995	0.0212232							0.00383209	0.0208744	0.0212232
6.43154	1.29548	0.0199959							0.00381893	0.0196279	0.0199959
6.42987	1.28959	0.0197871							0.00380155	0.0194185	0.0197871
6.4282	1.28253	0.0203943							0.00378076	0.0200408	0.0203943
6.42654	1.27546	0.0210309							0.00375989	0.020692	0.0210309
6.42487	1.2684	0.0216964							0.0037391	0.0213718	0.0216964
6.42321	1.26179	0.0210294							0.00371961	0.0206978	0.0210294
6.42154	1.25521	0.0202475							0.0037002	0.0199065	0.0202475
6.41988	1.24865	0.0194794							0.00368087	0.0191285	0.0194794
6.41822	1.24207	0.0190745							0.00366146	0.0187198	0.0190745
6.41656	1.23537	0.0196303							0.00364173	0.0192895	0.0196303
6.4149	1.2287	0.0202146							0.00362207	0.0198874	0.0202146
6.41324	1.22204	0.0207617							0.00360242	0.0204468	0.0207617
6.41158	1.21504	0.0201598							0.00358179	0.019839	0.0201598
6.40993	1.20785	0.018949							0.0035606	0.0186114	0.018949
6.40827	1.20069	0.0177482							0.00353948	0.0173917	0.0177482
6.40661	1.19361	0.0166026							0.00351861	0.0162254	0.0166026
6.40496	1.1876	0.016543							0.00350091	0.0161683	0.016543
6.4033	1.1816	0.0164828							0.0034832	0.0161106	0.0164828
6.40165	1.17565	0.0164214							0.00346566	0.0160516	0.0164214
6.4	1.16884	0.0168545							0.0034456	0.0164985	0.0168545
6.39835	1.16096	0.0179367							0.00342238	0.0176071	0.0179367
6.3967	1.15314	0.019036							0.00339931	0.01873	0.019036
6.39505	1.14529	0.0201298							0.00337617	0.0198446	0.0201298
6.3934	1.13713	0.0202183							0.00335213	0.0199385	0.0202183
6.39175	1.12892	0.0200204							0.00332793	0.0197418	0.0200204
6.39011	1.12071	0.0198681							0.00330373	0.0195915	0.0198681
6.38846	1.1127	0.0199789							0.00328009	0.0197078	0.0199789
6.38681	1.10545	0.021161							0.00325874	0.0209086	0.021161
6.38517	1.09821	0.0224105							0.00323738	0.0221754	0.0224105
6.38353	1.09096	0.0236784							0.00321602	0.023459	0.0236784
6.38188	1.08435	0.0231128							0.00319653	0.0228907	0.0231128
6.38024	1.07826	0.0212407							0.00317858	0.0210015	0.0212407
6.3786	1.07214	0.0193766							0.00316055	0.0191171	0.0193766
6.37696	1.06603	0.0174448							0.00314253	0.0171594	0.0174448
6.37532	1.0581	0.0178747							0.00311914	0.0176005	0.0178747
6.37368	1.05011	0.0183645							0.00309558	0.0181017	0.0183645
6.37204	1.04212	0.0189146							0.00307203	0.0186634	0.0189146
6.37041	1.03451	0.0186784							0.00304962	0.0184278	0.0186784
6.36877	1.02774	0.0169987							0.00302964	0.0167265	0.0169987
6.36714	1.02096	0.0153016							0.00300967	0.0150027	0.0153016
6.3655	1.01418	0.0135888							0.00298969	0.0132558	0.0135888
6.36387	1.00696	0.014265							0.00296841	0.0139527	0.014265
6.36224	0.999581	0.0159292							0.00294665	0.0156543	0.0159292
6.3606	0.992225	0.0175977							0.00292496	0.0173529	0.0175977
6.35897	0.98487	0.0190754							0.00290328	0.0188531	0.0190754
6.35734	0.977872	0.0184261							0.00288265	0.0181992	0.0184261
6.35572	0.970875	0.0177679							0.00286202	0.0175359	0.0177679
6.35409	0.963878	0.0171006							0.0028414	0.0168629	0.0171006
6.35246	0.957128	0.017868							0.0028215	0.0176438	0.017868
6.35083	0.950682	0.0201615							0.0028025	0.0199658	0.0201615
6.34921	0.944235	0.0224924							0.00278349	0.0223195	0.0224924
6.34758	0.937789	0.0248597							0.00276449	0.0247055	0.0248597
6.34596	0.932307	0.0232116							0.00274833	0.0230483	0.0232116
6.34433	0.926935	0.0208945							0.00273249	0.0207151	0.0208945
6.34271	0.921563	0.0185546							0.00271666	0.0183547	0.0185546
6.34109	0.915392	0.0170679							0.00269847	0.0168533	0.0170679
6.33947	0.906714	0.0180942							0.00267288	0.0178957	0.0180942
6.33785	0.898119	0.0191101							0.00264755	0.0189258	0.0191101
6.33623	0.889441	0.0201797							0.00262197	0.0200087	0.0201797
6.33461	0.882223	0.020773							0.00260069	0.0206095	0.020773
6.33299	0.875777	0.0211085							0.00258169	0.02095	0.0211085
6.33138	0.869358	0.0214799							0.00256276	0.0213265	0.0214799
6.32976	0.862939	0.0217937							0.00254384	0.0216447	0.0217937
6.32815	0.858531	0.0196095							0.00253085	0.0194455	0.0196095
6.32653	0.854123	0.0174066							0.00251785	0.0172236	0.0174066
6.32492	0.849715	0.0151866							0.00250486	0.0149786	0.0151866
6.3233	0.844646	0.0139873							0.00248992	0.0137639	0.0139873
6.32169	0.838668	0.0141777							0.00247229	0.0139605	0.0141777
6.32008	0.832635	0.0143721							0.00245451	0.0141609	0.0143721
6.31847	0.826657	0.0145686							0.00243689	0.0143633	0.0145686
6.31686	0.82123	0.0162166							0.00242089	0.0160349	0.0162166
6.31525	0.815885	0.0182574							0.00240513	0.0180983	0.0182574
6.31365	0.810569	0.0202955							0.00238946	0.0201543	0.0202955
6.31204	0.805307	0.0218861							0.00237395	0.021757	0.0218861
6.31043	0.800486	0.0211596							0.00235974	0.0210276	0.0211596
6.30883	0.795665	0.0204246							0.00234553	0.0202895	0.0204246
6.30722	0.790816	0.0196469							0.00233123	0.0195081	0.0196469
6.30562	0.783874	0.0164003							0.00231077	0.0162367	0.0164003
6.30402	0.775444	0.0112479							0.00228592	0.0110132	0.0112479
6.30241	0.766986	0.00607554							0.00226098	0.00563917	0.00607554
6.30081	0.758529	0.00224665							0.00223605	0.000217912	0.00224665
6.29921	0.753267	0.00347254							0.00222054	0.00266979	0.00347254
6.29761	0.748115	0.00594762							0.00220535	0.00552364	0.00594762
6.29601	0.742936	0.00866175							0.00219009	0.0083803	0.00866175
6.29442	0.738639	0.0106677							0.00217742	0.0104431	0.0106677
6.29282	0.735856	0.0111817							0.00216922	0.0109693	0.0111817
6.29122	0.733046	0.0116642							0.00216093	0.0114623	0.0116642
6.28963	0.730209	0.0121889							0.00215257	0.0119973	0.0121889
6.28803	0.724038	0.0125862							0.00213438	0.0124039	0.0125862
6.28644	0.716682	0.0128976							0.00211269	0.0127234	0.0128976
6.28484	0.709299	0.0132549							0.00209093	0.0130889	0.0132549
6.28325	0.702632	0.0131421							0.00207128	0.0129778	0.0131421
6.28166	0.700428	0.0103169							0.00206478	0.0101082	0.0103169
6.28007	0.698169	0.00750851							0.00205812	0.00722093	0.00750851
6.27848	0.695966	0.00477755							0.00205162	0.00431461	0.00477755
6.27689	0.691833	0.0042277							0.00203944	0.00370326	0.0042277
6.2753	0.68591	0.00567412							0.00202198	0.00530163	0.00567412
6.27372	0.67996	0.00717335							0.00200444	0.00688761	0.00717335
6.27213	0.674009	0.00881031							0.0019869	0.00858334	0.00881031
6.27054	0.668913	0.00891084							0.00197188	0.00868992	0.00891084
6.26896	0.663899	0.00889064							0.00195709	0.00867256	0.00889064
6.26737	0.658885	0.0088702							0.00194231	0.00865493	0.0088702
6.26579	0.653513	0.00889504							0.00192648	0.00868392	0.00889504
6.26421	0.647342	0.00905518							0.00190829	0.00885182	0.00905518
6.26263	0.641198	0.00926048							0.00189018	0.00906552	0.00926048
6.26105	0.635055	0.0093852							0.00187207	0.0091966	0.0093852
6.25946	0.630813	0.0122824							0.00185956	0.0121408	0.0122824
6.25788	0.627424	0.0164817							0.00184957	0.0163776	0.0164817
6.25631	0.624008	0.0206991							0.0018395	0.0206172	0.0206991
6.25473	0.620344	0.0242276							0.0018287	0.0241585	0.0242276
6.25315	0.614338	0.0207071							0.001811	0.0206278	0.0207071
6.25157	0.608388	0.0171201							0.00179346	0.0170259	0.0171201
6.25	0.602437	0.0134704							0.00177591	0.0133528	0.0134704
6.24843	0.597947	0.0116066							0.00176268	0.011472	0.0116066
6.24685	0.594944	0.0116168							0.00175382	0.0114836	0.0116168
6.24528	0.591969	0.0115805							0.00174505	0.0114483	0.0115805
6.24371	0.588993	0.0115439							0.00173628	0.0114125	0.0115439
6.24213	0.585329	0.0120319							0.00172548	0.0119076	0.0120319
6.24056	0.581555	0.0126229							0.00171435	0.0125059	0.0126229
6.23899	0.577781	0.0131277							0.00170323	0.0130167	0.0131277
6.23742	0.573346	0.0122258							0.00169016	0.0121084	0.0122258
6.23586	0.567202	0.00761694							0.00167204	0.00743115	0.00761694
6.23429	0.561059	0.00312503							0.00165393	0.00265148	0.00312503
6.23272	0.554888	0.00280915							0.00163574	0.00228379	0.00280915
6.23116	0.551472	0.00162874							0.00162567	9.99101e-05	0.00162874
6.22959	0.549351	0.00570097							0.00161942	0.00546613	0.00570097
6.22803	0.547202	0.0112425							0.00161309	0.0111262	0.0112425
6.22646	0.544723	0.0161122							0.00160578	0.016032	0.0161122
6.2249	0.537973	0.0116813							0.00158588	0.0115731	0.0116813
6.22334	0.531224	0.00717399							0.00156598	0.00700099	0.00717399
6.22178	0.524447	0.0028245							0.00154601	0.00236382	0.0028245
6.22022	0.520287	0.0015663							0.00153374	0.000317696	0.0015663
6.21866	0.518964	0.0017498							0.00152984	0.000849347	0.0017498
6.2171	0.517642	0.0020599							0.00152595	0.00138371	0.0020599
6.21554	0.51632	0.00236804							0.00152205	0.00181411	0.00236804
6.21398	0.514391	0.00317098							0.00151636	0.00278492	0.00317098
6.21242	0.512353	0.00405558							0.00151036	0.00376385	0.00405558
6.21087	0.510342	0.00503436							0.00150443	0.00480432	0.00503436
6.20931	0.507807	0.00505503							0.00149695	0.0048283	0.00505503
6.20776	0.503757	0.00246599							0.00148502	0.00196872	0.00246599
6.20621	0.49968	0.00171694							0.001473	0.000882126	0.00171694
6.20465	0.495631	0.00410413							0.00146106	0.00383525	0.00410413
6.2031	0.491471	0.00492638							0.0014488	0.00470852	0.00492638
6.20155	0.487256	0.00479961							0.00143637	0.00457963	0.00479961
6.2	0.483068	0.00461635							0.00142403	0.00439122	0.00461635
6.19845	0.479019	0.00437494							0.00141209	0.00414079	0.00437494
6.1969	0.477476	0.00270323							0.00140754	0.00230787	0.00270323
6.19535	0.475961	0.0014604							0.00140308	0.000405163	0.0014604
6.19381	0.474418	0.00201578							0.00139853	0.00145172	0.00201578
6.19226	0.471939	0.00228256							0.00139122	0.00180958	0.00228256
6.19071	0.468385	0.00142513							0.00138074	0.0003529	0.00142513
6.18917	0.464803	0.00173654							0.00137018	0.00106686	0.00173654
6.18762	0.46125	0.00290597							0.00135971	0.00256824	0.00290597
6.18608	0.457172	0.00313648							0.00134769	0.00283218	0.00313648
6.18454	0.452985	0.0032655							0.00133535	0.00297999	0.0032655
6.183	0.448825	0.00334204							0.00132308	0.00306899	0.00334204
6.18146	0.445685	0.0024785							0.00131383	0.00210162	0.0024785
6.17992	0.445602	0.0022226							0.00131358	0.00179289	0.0022226
6.17838	0.445492	0.00589907							0.00131326	0.00575104	0.00589907
6.17684	0.445409	0.00973762							0.00131301	0.00964869	0.00973762
6.1753	0.443618	0.0106994							0.00130773	0.0106191	0.0106994
6.17376	0.440919	0.0100191							0.00129978	0.0099344	0.0100191
6.17223	0.438219	0.0094556							0.00129182	0.00936695	0.0094556
6.17069	0.435436	0.00857442							0.00128361	0.00847779	0.00857442
6.16915	0.431497	0.00470806							0.001272	0.00453298	0.00470806
6.16762	0.42753	0.00138734							0.00126031	0.000579934	0.00138734
6.16609	0.42359	0.00372735							0.00124869	0.00351197	0.00372735
6.16455	0.419954	0.00425141							0.00123797	0.00406717	0.00425141
6.16302	0.416676	0.00149916							0.00122831	0.000859504	0.00149916
6.16149	0.413425	0.00275028							0.00121873	0.00246552	0.00275028
6.15996	0.410147	0.00603319							0.00120906	0.0059108	0.00603319
6.15843	0.409403	0.00276683							0.00120687	0.00248974	0.00276683
6.1569	0.409017	0.00207102							0.00120573	0.00168384	0.00207102
6.15537	0.408604	0.00605415							0.00120452	0.00593312	0.00605415
6.15385	0.407695	0.00853159							0.00120184	0.00844652	0.00853159
6.15232	0.405436	0.00656483							0.00119518	0.00645512	0.00656483
6.15079	0.403177	0.00459768							0.00118852	0.00444141	0.00459768
6.14927	0.400918	0.00267971							0.00118186	0.002405	0.00267971
6.14774	0.398769	0.00186725							0.00117552	0.00145078	0.00186725
6.14622	0.396648	0.0062228							0.00116927	0.00611196	0.0062228
6.1447	0.394526	0.0110244							0.00116302	0.0109629	0.0110244
6.14318	0.392543	0.0151331							0.00115717	0.0150888	0.0151331
6.14165	0.391661	0.0118031							0.00115457	0.0117465	0.0118031
6.14013	0.390807	0.00853713							0.00115205	0.00845904	0.00853713
6.13861	0.389953	0.00514593							0.00114953	0.0050159	0.00514593
6.1371	0.388052	0.00509944							0.00114393	0.00496947	0.00509944
6.13558	0.385077	0.00823429							0.00113516	0.00815567	0.00823429
6.13406	0.38213	0.011518							0.00112647	0.0114628	0.011518
6.13254	0.379182	0.0148634							0.00111778	0.0148213	0.0148634
6.13103	0.377198	0.0133389							0.00111193	0.0132924	0.0133389
6.12951	0.375297	0.0112854							0.00110633	0.011231	0.0112854
6.128	0.373397	0.00921457							0.00110073	0.00914859	0.00921457
6.12648	0.371799	0.00778354							0.00109602	0.00770599	0.00778354
6.12497	0.370862	0.00780242							0.00109326	0.00772545	0.00780242
6.12346	0.369953	0.00789459							0.00109058	0.0078189	0.00789459
6.12195	0.368989	0.00798839							0.00108774	0.00791399	0.00798839
6.12043	0.368575	0.0108922							0.00108652	0.0108379	0.0108922
6.11892	0.368383	0.0148468							0.00108595	0.0148071	0.0148468
6.11742	0.368162	0.0188878							0.0010853	0.0188566	0.0188878
6.11591	0.368052	0.0224813							0.00108497	0.0224551	0.0224813
6.1144	0.368741	0.0223649							0.001087	0.0223384	0.0223649
6.11289	0.369402	0.022325							0.00108895	0.0222985	0.022325
6.11139	0.370091	0.0222093							0.00109098	0.0221825	0.0222093
6.10988	0.369485	0.0206074							0.0010892	0.0205786	0.0206074
6.10837	0.367832	0.0177085							0.00108432	0.0176753	0.0177085
6.10687	0.366179	0.0147852							0.00107945	0.0147457	0.0147852
6.10537	0.364498	0.0117641							0.0010745	0.0117149	0.0117641
6.10386	0.362818	0.0158296							0.00106954	0.0157935	0.0158296
6.10236	0.361165	0.0203178							0.00106467	0.0202899	0.0203178
6.10086	0.359457	0.024854							0.00105964	0.0248314	0.024854
6.09936	0.357859	0.0249646							0.00105493	0.0249423	0.0249646
6.09786	0.356371	0.0171935							0.00105054	0.0171614	0.0171935
6.09636	0.354911	0.00945031							0.00104624	0.00939222	0.00945031
6.09486	0.353451	0.00174755							0.00104193	0.00140296	0.00174755
6.09337	0.353699	0.00277373							0.00104266	0.00257029	0.00277373
6.09187	0.354498	0.00661094							0.00104502	0.00652782	0.00661094
6.09037	0.355325	0.0105962							0.00104746	0.0105443	0.0105962
6.08888	0.355517	0.0139101							0.00104802	0.0138706	0.0139101
6.08738	0.35301	0.0137743							0.00104063	0.013735	0.0137743
6.08589	0.350476	0.0137161							0.00103316	0.0136771	0.0137161
6.0844	0.347969	0.0137348							0.00102577	0.0136965	0.0137348
6.0829	0.346261	0.0107891							0.00102074	0.0107407	0.0107891
6.08141	0.345159	0.00575747							0.00101749	0.00566685	0.00575747
6.07992	0.344057	0.00115881							0.00101424	0.000560493	0.00115881
6.07843	0.342955	0.00468897							0.00101099	0.00457868	0.00468897
6.07694	0.343754	0.00129195							0.00101335	0.00080141	0.00129195
6.07545	0.344553	0.00623977							0.0010157	0.00615655	0.00623977
6.07397	0.345324	0.0114534							0.00101797	0.0114081	0.0114534
6.07248	0.346289	0.0153085							0.00102082	0.0152745	0.0153085
6.07099	0.347446	0.0168406							0.00102423	0.0168094	0.0168406
6.06951	0.348603	0.0183629							0.00102764	0.0183341	0.0183629
6.06802	0.349732	0.0199558							0.00103097	0.0199291	0.0199558
6.06654	0.349043	0.0139291							0.00102894	0.0138911	0.0139291
6.06505	0.347969	0.00618181							0.00102577	0.00609611	0.00618181
6.06357	0.346867	0.00195635							0.00102252	0.00166786	0.00195635
6.06209	0.346261	0.00683927							0.00102074	0.00676267	0.00683927
6.06061	0.347143	0.00341084							0.00102334	0.00325371	0.00341084
6.05912	0.348052	0.00107375							0.00102602	0.000316606	0.00107375
6.05764	0.348961	0.00400276							0.0010287	0.00386832	0.00400276
6.05617	0.347225	0.0067427							0.00102358	0.00666455	0.0067427
6.05469	0.344002	0.00910605							0.00101408	0.00904941	0.00910605
6.05321	0.340779	0.0115233							0.00100458	0.0114794	0.0115233
6.05173	0.337721	0.0138217							0.000995561	0.0137858	0.0138217
6.05026	0.336894	0.0130398							0.000993123	0.0130019	0.0130398
6.04878	0.336095	0.0121715							0.000990768	0.0121311	0.0121715
6.04731	0.335269	0.0113823							0.000988333	0.0113394	0.0113823
6.04583	0.334305	0.010676							0.000985491	0.0106304	0.010676
6.04436	0.333093	0.0100555							0.000981918	0.0100074	0.0100555
6.04289	0.331908	0.0095126							0.000978425	0.00946215	0.0095126
6.04141	0.330696	0.00888404							0.000974852	0.00883039	0.00888404
6.03994	0.330448	0.00947082							0.000974121	0.00942059	0.00947082
6.03847	0.330338	0.0101378							0.000973797	0.0100909	0.0101378
6.037	0.3302	0.0108896							0.00097339	0.010846	0.0108896
6.03553	0.330255	0.0102233							0.000973552	0.0101768	0.0102233
6.03406	0.330696	0.00640583							0.000974852	0.00633122	0.00640583
6.03259	0.331109	0.00275776							0.00097607	0.00257925	0.00275776
6.03113	0.33155	0.00145672							0.00097737	0.00108018	0.00145672
6.02966	0.330145	0.00139637							0.000973228	0.00100134	0.00139637
6.0282	0.328024	0.00105422							0.000966976	0.000419921	0.00105422
6.02673	0.325902	0.00224472							0.00096072	0.00202874	0.00224472
6.02527	0.324167	0.00410694							0.000955606	0.00399422	0.00410694
6.0238	0.3248	0.0097165							0.000957472	0.00966921	0.0097165
6.02234	0.325434	0.0151831							0.000959341	0.0151528	0.0151831
6.02088	0.326068	0.0206375							0.00096121	0.0206151	0.0206375
6.01942	0.32615	0.021898							0.000961451	0.0218768	0.021898
6.01796	0.325792	0.0196413							0.000960396	0.0196178	0.0196413
6.0165	0.325407	0.0174663							0.000959261	0.0174399	0.0174663
6.01504	0.325021	0.0152869							0.000958123	0.0152568	0.0152869
6.01358	0.322238	0.0129442							0.000949919	0.0129093	0.0129442
6.01212	0.319373	0.0104797							0.000941473	0.0104373	0.0104797
6.01066	0.316508	0.00797538							0.000933028	0.00792062	0.00797538
6.00921	0.315269	0.00532466							0.000929375	0.00524292	0.00532466
6.00775	0.316398	0.00252916							0.000932704	0.00235089	0.00252916
6.0063	0.317555	0.00103173							0.000936114	0.000433764	0.00103173
6.00484	0.318685	0.00341662							0.000939445	0.00328492	0.00341662
6.00339	0.318905	0.00308389							0.000940094	0.00293711	0.00308389
6.00194	0.318933	0.00204311							0.000940176	0.00181394	0.00204311
6.00048	0.318933	0.00121995							0.000940176	0.000777403	0.00121995
5.99903	0.31885	0.00100146							0.000939932	0.000345602	0.00100146
5.99758	0.318437	0.00174476							0.000938714	0.00147072	0.00174476
5.99613	0.318051	0.00284413							0.000937576	0.00268515	0.00284413
5.99468	0.317638	0.00392933							0.000936359	0.00381613	0.00392933
5.99323	0.317996	0.00622194							0.000937414	0.00615091	0.00622194
5.99179	0.318767	0.00912293							0.000939687	0.00907441	0.00912293
5.99034	0.319539	0.0121927							0.000941963	0.0121562	0.0121927
5.98889	0.320034	0.0144064							0.000943422	0.0143755	0.0144064
5.98745	0.31772	0.00846264							0.000936601	0.00841065	0.00846264
5.986	0.315434	0.00245376							0.000929862	0.00227074	0.00245376
5.98456	0.31312	0.00397972							0.00092304	0.00387119	0.00397972
5.98311	0.31064	0.0040081							0.00091573	0.00390209	0.0040081
5.98167	0.307968	0.00241359							0.000907853	0.00223634	0.00241359
5.98023	0.305296	0.00852983							0.000899976	0.00848222	0.00852983
5.97879	0.302624	0.015047							0.000892099	0.0150205	0.015047
5.97734	0.304249	0.0103612							0.00089689	0.0103223	0.0103612
5.9759	0.306177	0.00511889							0.000902573	0.00503869	0.00511889
5.97446	0.308078	0.000912569							0.000908177	8.94214e-05	0.000912569
5.97302	0.308822	0.00299624							0.00091037	0.00285459	0.00299624
5.97159	0.307472	0.00147588							0.000906391	0.00116477	0.00147588
5.97015	0.306122	0.000971558							0.000902411	0.000359971	0.000971558
5.96871	0.304772	0.00226482							0.000898431	0.002079	0.00226482
5.96728	0.302651	0.00445936							0.000892179	0.0043692	0.00445936
5.96584	0.300337	0.00702719							0.000885358	0.0069712	0.00702719
5.96441	0.297995	0.00956248							0.000878454	0.00952205	0.00956248
5.96297	0.296563	0.0114593							0.000874232	0.0114259	0.0114593
5.96154	0.298546	0.0108322							0.000880078	0.0107963	0.0108322
5.96011	0.300557	0.010304							0.000886006	0.0102658	0.010304
5.95867	0.302541	0.00969327							0.000891855	0.00965216	0.00969327
5.95724	0.303037	0.00750788							0.000893317	0.00745455	0.00750788
5.95581	0.302624	0.00437058							0.000892099	0.00427856	0.00437058
5.95438	0.30221	0.00141077							0.000890879	0.00109389	0.00141077
5.95295	0.301632	0.00211407							0.000889175	0.00191798	0.00211407
5.95152	0.298932	0.0022955							0.000881216	0.00211962	0.0022955
5.9501	0.296232	0.00248352							0.000873257	0.00232493	0.00248352
5.94867	0.293533	0.00267769							0.0008653	0.00253402	0.00267769
5.94724	0.292623	0.0033151							0.000862618	0.0032009	0.0033151
5.94582	0.293698	0.0044928							0.000865787	0.00440859	0.0044928
5.94439	0.294745	0.00576729							0.000868873	0.00570147	0.00576729
5.94297	0.295819	0.00694637							0.000872039	0.00689141	0.00694637
5.94154	0.29615	0.00310212							0.000873015	0.00297674	0.00310212
5.94012	0.296425	0.00172473							0.000873826	0.00148699	0.00172473
5.9387	0.296646	0.00600752							0.000874477	0.00594354	0.00600752
5.93728	0.296976	0.00821007							0.00087545	0.00816327	0.00821007
5.93585	0.297389	0.00608479							0.000876667	0.00602131	0.00608479
5.93443	0.297803	0.00398324							0.000877888	0.00388529	0.00398324
5.93301	0.298216	0.00196304							0.000879105	0.0017552	0.00196304
5.93159	0.297004	0.00336244							0.000875532	0.00324645	0.00336244
5.93018	0.295268	0.00584978							0.000870415	0.00578466	0.00584978
5.92876	0.293533	0.00839759							0.0008653	0.00835289	0.00839759
5.92734	0.29199	0.00938008							0.000860752	0.0093405	0.00938008
5.92593	0.291163	0.00415805							0.000858314	0.0040685	0.00415805
5.92451	0.290309	0.00158031							0.000855796	0.00132853	0.00158031
5.92309	0.289483	0.00671603							0.000853361	0.00666159	0.00671603
5.92168	0.288849	0.0070142							0.000851492	0.00696233	0.0070142
5.92027	0.288381	0.0041013							0.000850113	0.00401223	0.0041013
5.91885	0.287885	0.00142789							0.000848651	0.00114833	0.00142789
5.91744	0.287417	0.00183656							0.000847271	0.00162945	0.00183656
5.91603	0.28761	0.000869213							0.00084784	0.000191571	0.000869213
5.91462	0.287775	0.00142805							0.000848326	0.00114877	0.00142805
5.91321	0.287968	0.00271891							0.000848895	0.00258299	0.00271891
5.9118	0.286948	0.00696401							0.000845888	0.00691244	0.00696401
5.91039	0.284689	0.0147327							0.000839229	0.0147087	0.0147327
5.90898	0.282403	0.0225498							0.00083249	0.0225344	0.0225498
5.90757	0.280144	0.0303977							0.000825831	0.0303865	0.0303977
5.90617	0.278353	0.0275261							0.000820551	0.0275139	0.0275261
5.90476	0.276618	0.0234182							0.000815437	0.023404	0.0234182
5.90336	0.274854	0.0193615							0.000810237	0.0193445	0.0193615
5.90195	0.274138	0.0164002							0.000808126	0.0163803	0.0164002
5.90055	0.275323	0.0158303							0.000811619	0.0158095	0.0158303
5.89914	0.276507	0.0150664							0.00081511	0.0150443	0.0150664
5.89774	0.277692	0.0145072							0.000818603	0.0144841	0.0145072
5.89634	0.277609	0.0169891							0.000818358	0.0169693	0.0169891
5.89494	0.277113	0.0203961							0.000816896	0.0203798	0.0203961
5.89354	0.276618	0.0238164							0.000815437	0.0238024	0.0238164
5.89214	0.275598	0.025203							0.00081243	0.0251899	0.025203
5.89074	0.272403	0.0186257							0.000803012	0.0186084	0.0186257
5.88934	0.269262	0.0118947							0.000793752	0.0118682	0.0118947
5.88794	0.266066	0.00503148							0.000784331	0.00496997	0.00503148
5.88654	0.265212	0.00617826							0.000781813	0.0061286	0.00617826
5.88514	0.265736	0.0118443							0.000783358	0.0118184	0.0118443
5.88375	0.266232	0.0176086							0.00078482	0.0175911	0.0176086
5.88235	0.2667	0.0224288							0.0007862	0.022415	0.0224288
5.88096	0.26692	0.0170478							0.000786848	0.0170296	0.0170478
5.87956	0.267141	0.0116797							0.0007875	0.0116531	0.0116797
5.87817	0.267334	0.00623304							0.000788069	0.00618302	0.00623304
5.87678	0.267058	0.0068537							0.000787255	0.00680834	0.0068537
5.87538	0.266259	0.0131636							0.0007849	0.0131402	0.0131636
5.87399	0.265488	0.0196275							0.000782627	0.0196119	0.0196275
5.8726	0.264716	0.026133							0.000780351	0.0261213	0.026133
5.87121	0.265984	0.020005							0.000784089	0.0199896	0.020005
5.86982	0.267389	0.0130056							0.000788231	0.0129817	0.0130056
5.86843	0.268794	0.00630193							0.000792373	0.00625192	0.00630193
5.86705	0.268518	0.00468417							0.000791559	0.00461681	0.00468417
5.86566	0.265515	0.011647							0.000782707	0.0116207	0.011647
5.86427	0.262513	0.0188007							0.000773857	0.0187848	0.0188007
5.86288	0.25951	0.0261259							0.000765004	0.0261146	0.0261259
5.8615	0.258793	0.0230061							0.000762891	0.0229934	0.0230061
5.86011	0.258573	0.0174895							0.000762242	0.0174728	0.0174895
5.85873	0.258353	0.0119671							0.000761594	0.0119428	0.0119671
5.85734	0.258628	0.00834339							0.000762404	0.00830848	0.00834339
5.85596	0.260254	0.00987424							0.000767198	0.0098444	0.00987424
5.85458	0.261879	0.0113874							0.000771988	0.0113612	0.0113874
5.8532	0.263532	0.0127771							0.000776861	0.0127535	0.0127771
5.85182	0.262816	0.0128117							0.00077475	0.0127883	0.0128117
5.85044	0.260997	0.0122682							0.000769388	0.012244	0.0122682
5.84906	0.259179	0.0117171							0.000764029	0.0116922	0.0117171
5.84768	0.257526	0.0122187							0.000759156	0.0121951	0.0122187
5.8463	0.257223	0.0213265							0.000758263	0.0213131	0.0213265
5.84492	0.25692	0.0304619							0.000757369	0.0304525	0.0304619
5.84354	0.256617	0.0398354							0.000756476	0.0398282	0.0398354
5.84217	0.255598	0.0370846							0.000753472	0.037077	0.0370846
5.84079	0.254	0.024957							0.000748762	0.0249458	0.024957
5.83942	0.252402	0.0126828							0.000744051	0.012661	0.0126828
5.83804	0.250804	0.000771288							0.00073934	0.000219684	0.000771288
5.83667	0.249895	0.00632679							0.000736661	0.00628376	0.00632679
5.83529	0.248986	0.0121929							0.000733981	0.0121708	0.0121929
5.83392	0.248077	0.0183377							0.000731301	0.0183232	0.0183377
5.83255	0.247113	0.0189661							0.00072846	0.0189521	0.0189661
5.83118	0.246121	0.0127809							0.000725535	0.0127602	0.0127809
5.82981	0.245102	0.00644727							0.000722531	0.00640665	0.00644727
5.82844	0.244082	0.000719525							0.000719525	0	0.000719525
5.82707	0.245157	0.00311893							0.000722694	0.00303405	0.00311893
5.8257	0.246562	0.00718768							0.000726835	0.00715084	0.00718768
5.82433	0.247939	0.0113569							0.000730895	0.0113333	0.0113569
5.82296	0.248711	0.0139758							0.00073317	0.0139566	0.0139758
5.8216	0.24816	0.0135633							0.000731546	0.0135435	0.0135633
5.82023	0.247609	0.0131489							0.000729922	0.0131286	0.0131489
5.81886	0.247085	0.01262							0.000728377	0.012599	0.01262
5.8175	0.246204	0.0126649							0.00072578	0.0126441	0.0126649
5.81614	0.245239	0.0128265							0.000722935	0.0128061	0.0128265
5.81477	0.244248	0.0131035							0.000720014	0.0130837	0.0131035
5.81341	0.242953	0.0139655							0.000716196	0.0139472	0.0139655
5.81205	0.240281	0.0172125							0.00070832	0.0171979	0.0172125
5.81068	0.237608	0.0205337							0.00070044	0.0205217	0.0205337
5.80932	0.234936	0.0239312							0.000692563	0.0239212	0.0239312
5.80796	0.233614	0.0276029							0.000688666	0.0275943	0.0276029
5.8066	0.233008	0.0312206							0.00068688	0.0312131	0.0312206
5.80524	0.232429	0.0349717							0.000685173	0.034965	0.0349717
5.80389	0.231823	0.0381523							0.000683387	0.0381462	0.0381523
5.80253	0.231052	0.0378027							0.000681114	0.0377966	0.0378027
5.80117	0.23028	0.0372116							0.000678838	0.0372054	0.0372116
5.79981	0.229482	0.0367409							0.000676486	0.0367347	0.0367409
5.79846	0.227691	0.0361829							0.000671206	0.0361766	0.0361829
5.7971	0.224964	0.0357642							0.000663167	0.035758	0.0357642
5.79575	0.222264	0.0352069							0.000655208	0.0352008	0.0352069
5.79439	0.219564	0.0346359							0.000647248	0.0346299	0.0346359
5.79304	0.220225	0.0295293							0.000649197	0.0295221	0.0295293
5.79169	0.220969	0.0245692							0.00065139	0.0245605	0.0245692
5.79033	0.221713	0.0193947							0.000653583	0.0193837	0.0193947
5.78898	0.220776	0.0177309							0.000650821	0.017719	0.0177309
5.78763	0.217608	0.0206455							0.000641482	0.0206355	0.0206455
5.78628	0.21444	0.0236467							0.000632144	0.0236382	0.0236467
5.78493	0.211244	0.0268721							0.000622722	0.0268649	0.0268721
5.78358	0.209426	0.0286833							0.000617363	0.0286767	0.0286833
5.78223	0.207856	0.0303574							0.000612735	0.0303512	0.0303574
5.78089	0.206285	0.0320571							0.000608104	0.0320513	0.0320571
5.77954	0.204715	0.0351283							0.000603475	0.0351231	0.0351283
5.77819	0.203228	0.041078							0.000599092	0.0410736	0.041078
5.77685	0.201685	0.0471285							0.000594543	0.0471247	0.0471285
5.7755	0.200142	0.0532724							0.000589995	0.0532691	0.0532724
5.77416	0.198269	0.0515526							0.000584473	0.0515493	0.0515526
5.77281	0.196285	0.0473018							0.000578625	0.0472982	0.0473018
5.77147	0.194247	0.0429764							0.000572617	0.0429726	0.0429764
5.77013	0.192098	0.0397287							0.000566282	0.0397247	0.0397287
5.76878	0.189343	0.0408884							0.000558161	0.0408846	0.0408884
5.76744	0.186588	0.0420824							0.000550039	0.0420788	0.0420824
5.7661	0.183806	0.0431689							0.000541838	0.0431655	0.0431689
5.76476	0.182759	0.0428132							0.000538752	0.0428098	0.0428132
5.76342	0.182566	0.0415004							0.000538183	0.0414969	0.0415004
5.76208	0.182373	0.0401849							0.000537614	0.0401813	0.0401849
5.76074	0.18207	0.0388901							0.000536721	0.0388864	0.0388901
5.75941	0.180665	0.0390399							0.000532579	0.0390363	0.0390399
5.75807	0.179288	0.0390325							0.00052852	0.0390289	0.0390325
5.75673	0.177883	0.0391858							0.000524378	0.0391823	0.0391858
5.7554	0.176753	0.0392803							0.000521047	0.0392768	0.0392803
5.75406	0.175816	0.0394895							0.000518285	0.0394861	0.0394895
5.75273	0.17488	0.0397009							0.000515525	0.0396975	0.0397009
5.75139	0.173943	0.0399146							0.000512763	0.0399113	0.0399146
5.75006	0.171629	0.0391686							0.000505942	0.0391653	0.0391686
5.74873	0.169315	0.0384022							0.00049912	0.038399	0.0384022
5.74739	0.167001	0.0376146							0.000492299	0.0376113	0.0376146
5.74606	0.166643	0.0391831							0.000491244	0.03918	0.0391831
5.74473	0.168599	0.0434669							0.00049701	0.0434641	0.0434669
5.7434	0.170555	0.0479755							0.000502776	0.0479729	0.0479755
5.74207	0.172511	0.0523819							0.000508542	0.0523794	0.0523819
5.74074	0.170114	0.0432418							0.000501476	0.0432389	0.0432418
5.73941	0.167249	0.0321237							0.00049303	0.0321199	0.0321237
5.73808	0.164356	0.0207901							0.000484502	0.0207844	0.0207901
5.73676	0.16229	0.0171515							0.000478412	0.0171448	0.0171515
5.73543	0.161656	0.028293							0.000476543	0.028289	0.028293
5.7341	0.161023	0.0391817							0.000474677	0.0391788	0.0391817
5.73278	0.160417	0.0503199							0.00047289	0.0503177	0.0503199
5.73145	0.158736	0.0576208							0.000467935	0.0576189	0.0576208
5.73013	0.15678	0.064138							0.000462169	0.0641364	0.064138
5.72881	0.154824	0.07082							0.000456403	0.0708185	0.07082
5.72748	0.153309	0.0724183							0.000451937	0.0724169	0.0724183
5.72616	0.153089	0.0592063							0.000451288	0.0592046	0.0592063
5.72484	0.152813	0.045973							0.000450474	0.0459708	0.045973
5.72352	0.152565	0.0328669							0.000449743	0.0328638	0.0328669
5.7222	0.151821	0.0321207							0.00044755	0.0321176	0.0321207
5.72088	0.150912	0.0365124							0.000444871	0.0365097	0.0365124
5.71956	0.149976	0.0411486							0.000442111	0.0411462	0.0411486
5.71824	0.148819	0.0440599							0.000438701	0.0440578	0.0440599
5.71692	0.146284	0.0387971							0.000431228	0.0387947	0.0387971
5.7156	0.143777	0.0331508							0.000423837	0.0331481	0.0331508
5.71429	0.141243	0.0275046							0.000416367	0.0275015	0.0275046
5.71297	0.140499	0.0286304							0.000414174	0.0286275	0.0286304
5.71165	0.14083	0.0340401							0.00041515	0.0340376	0.0340401
5.71034	0.14116	0.0398148							0.000416123	0.0398126	0.0398148
5.70902	0.141546	0.0451557							0.000417261	0.0451538	0.0451557
5.70771	0.142482	0.0498858							0.00042002	0.049884	0.0498858
5.7064	0.143419	0.0545541							0.000422782	0.0545524	0.0545541
5.70508	0.144328	0.0589823							0.000425462	0.0589807	0.0589823
5.70377	0.14397	0.0543453							0.000424406	0.0543437	0.0543453
5.70246	0.142372	0.0414108							0.000419696	0.0414087	0.0414108
5.70115	0.140802	0.0279819							0.000415067	0.0279789	0.0279819
5.69984	0.139204	0.0144527							0.000410357	0.0144469	0.0144527
5.69853	0.137579	0.0340433							0.000405566	0.0340408	0.0340433
5.69722	0.135953	0.0545101							0.000400773	0.0545086	0.0545101
5.69591	0.134328	0.0758829							0.000395983	0.0758819	0.0758829
5.6946	0.132923	0.0835242							0.000391841	0.0835233	0.0835242
5.6933	0.131738	0.0731922							0.000388348	0.0731911	0.0731922
5.69199	0.130554	0.0626726							0.000384858	0.0626714	0.0626726
5.69068	0.129369	0.0519605							0.000381364	0.0519591	0.0519605
5.68938	0.127523	0.0416954							0.000375923	0.0416937	0.0416954
5.68807	0.125623	0.0311426							0.000370322	0.0311404	0.0311426
5.68677	0.123694	0.0200479							0.000364635	0.0200445	0.0200479
5.68546	0.122289	0.014197							0.000360493	0.0141924	0.014197
5.68416	0.121766	0.0176507							0.000358952	0.0176471	0.0176507
5.68286	0.121242	0.021589							0.000357407	0.021586	0.021589
5.68156	0.120719	0.0251052							0.000355865	0.0251027	0.0251052
5.68026	0.12138	0.0331386							0.000357814	0.0331366	0.0331386
5.67896	0.122289	0.0421281							0.000360493	0.0421266	0.0421281
5.67766	0.123226	0.0511974							0.000363256	0.0511961	0.0511974
5.67636	0.123116	0.059746							0.000362931	0.0597449	0.059746
5.67506	0.120113	0.0678908							0.000354079	0.0678899	0.0678908
5.67376	0.11711	0.0764534							0.000345226	0.0764526	0.0764534
5.67246	0.114052	0.0855079							0.000336212	0.0855072	0.0855079
5.67116	0.113363	0.0804381							0.000334181	0.0804374	0.0804381
5.66987	0.113584	0.0700954							0.000334832	0.0700946	0.0700954
5.66857	0.113749	0.0598217							0.000335318	0.0598208	0.0598217
5.66728	0.113611	0.0494677							0.000334912	0.0494665	0.0494677
5.66598	0.111821	0.040159							0.000329635	0.0401577	0.040159
5.66469	0.110002	0.0303048							0.000324273	0.030303	0.0303048
5.66339	0.108184	0.0201197							0.000318914	0.0201171	0.0201197
5.6621	0.107854	0.0181382							0.000317941	0.0181354	0.0181382
5.66081	0.108377	0.0208464							0.000319482	0.0208439	0.0208464
5.65952	0.1089	0.0235286							0.000321024	0.0235264	0.0235286
5.65822	0.109176	0.0275063							0.000321838	0.0275044	0.0275063
5.65693	0.107551	0.0435462							0.000317048	0.0435451	0.0435462
5.65564	0.105898	0.0603546							0.000312175	0.0603538	0.0603546
5.65435	0.104272	0.0774114							0.000307381	0.0774108	0.0774114
5.65307	0.103584	0.0803197							0.000305353	0.0803191	0.0803197
5.65178	0.103666	0.0725491							0.000305595	0.0725485	0.0725491
5.65049	0.103749	0.0642599							0.00030584	0.0642592	0.0642599
5.6492	0.103804	0.0562641							0.000306002	0.0562633	0.0562641
5.64792	0.103694	0.0456971							0.000305678	0.0456961	0.0456971
5.64663	0.103556	0.034851							0.000305271	0.0348497	0.034851
5.64534	0.103418	0.0245091							0.000304864	0.0245072	0.0245091
5.64406	0.101297	0.0247502							0.000298611	0.0247484	0.0247502
5.64278	0.09722	0.0371221							0.000286593	0.037121	0.0371221
5.64149	0.093087	0.0506074							0.000274409	0.0506067	0.0506074
5.64021	0.08901	0.0653054							0.000262391	0.0653049	0.0653054
5.63893	0.089231	0.0632917							0.000263042	0.0632911	0.0632917
5.63765	0.089616	0.0611749							0.000264177	0.0611743	0.0611749
5.63636	0.09003	0.0587521							0.000265398	0.0587515	0.0587521
5.63508	0.09014	0.0599028							0.000265722	0.0599022	0.0599028
5.6338	0.089919	0.066177							0.00026507	0.0661765	0.066177
5.63252	0.089726	0.0721528							0.000264502	0.0721523	0.0721528
5.63124	0.089506	0.0784861							0.000263853	0.0784857	0.0784861
5.62997	0.087908	0.0780324							0.000259142	0.078032	0.0780324
5.62869	0.086118	0.0767759							0.000253866	0.0767754	0.0767759
5.62741	0.084354	0.0751147							0.000248666	0.0751143	0.0751147
5.62613	0.082702	0.0719524							0.000243796	0.071952	0.0719524
5.62486	0.081352	0.0653577							0.000239816	0.0653573	0.0653577
5.62358	0.080002	0.0585404							0.000235836	0.0585399	0.0585404
5.62231	0.078652	0.0514891							0.000231857	0.0514886	0.0514891
5.62103	0.079947	0.0427298							0.000235674	0.0427292	0.0427298
5.61976	0.081875	0.0336482							0.000241358	0.0336474	0.0336482
5.61849	0.083776	0.0253218							0.000246962	0.0253206	0.0253218
5.61721	0.084492	0.0211948							0.000249072	0.0211933	0.0211948
5.61594	0.082151	0.0274994							0.000242171	0.0274983	0.0274994
5.61467	0.079809	0.0341741							0.000235267	0.0341733	0.0341741
5.6134	0.077495	0.0415932							0.000228446	0.0415926	0.0415932
5.61213	0.076916	0.0322358							0.000226739	0.032235	0.0322358
5.61086	0.076971	0.0164654							0.000226901	0.0164639	0.0164654
5.60959	0.077026	0.00144852							0.000227063	0.00143062	0.00144852
5.60832	0.077026	0.00858669							0.000227063	0.00858369	0.00858669
5.60705	0.076834	0.000424099							0.000226497	0.000358551	0.000424099
5.60579	0.076641	0.0100672							0.000225929	0.0100647	0.0100672
5.60452	0.076475	0.0194538							0.000225439	0.0194524	0.0194538
5.60325	0.074905	0.0224358							0.000220811	0.0224347	0.0224358
5.60199	0.072674	0.0227455							0.000214234	0.0227445	0.0227455
5.60072	0.070442	0.0222927							0.000207655	0.0222917	0.0222927
5.59946	0.068569	0.0253122							0.000202133	0.0253114	0.0253122
5.59819	0.068982	0.0455276							0.000203351	0.0455272	0.0455276
5.59693	0.069423	0.0658733							0.000204651	0.065873	0.0658733
5.59567	0.069836	0.0856018							0.000205868	0.0856016	0.0856018
5.59441	0.069175	0.0728796							0.00020392	0.0728793	0.0728796
5.59314	0.067825	0.0398055							0.00019994	0.039805	0.0398055
5.59188	0.066503	0.00497487							0.000196043	0.004971	0.00497487
5.59062	0.065318	0.0291023							0.00019255	0.0291016	0.0291023
5.58936	0.065759	0.0389615							0.00019385	0.038961	0.0389615
5.5881	0.0662	0.0486895							0.00019515	0.0486891	0.0486895
5.58684	0.066641	0.0582889							0.00019645	0.0582885	0.0582889
5.58559	0.066668	0.0553722							0.000196529	0.0553719	0.0553722
5.58433	0.066338	0.0423593							0.000195557	0.0423588	0.0423593
5.58307	0.066034	0.0287866							0.00019466	0.028786	0.0287866
5.58181	0.065676	0.0159408							0.000193605	0.0159396	0.0159408
5.58056	0.064134	0.01117							0.000189059	0.0111684	0.01117
5.5793	0.062563	0.00572732							0.000184428	0.00572435	0.00572732
5.57805	0.061021	0.000485984							0.000179883	0.000451467	0.000485984
5.57679	0.060607	0.00545747							0.000178662	0.00545455	0.00545747
5.57554	0.061324	0.0107832							0.000180776	0.0107817	0.0107832
5.57429	0.06204	0.0168749							0.000182887	0.0168739	0.0168749
5.57303	0.062784	0.022379							0.00018508	0.0223782	0.022379
5.57178	0.060415	0.0159609							0.000178096	0.0159599	0.0159609
5.57053	0.057935	0.00903633							0.000170785	0.00903471	0.00903633
5.56928	0.055483	0.00100643							0.000163557	0.000993049	0.00100643
5.56803	0.054547	0.00909233							0.000160798	0.00909091	0.00909233
5.56678	0.055649	0.0217828							0.000164047	0.0217822	0.0217828
5.56553	0.056751	0.0330101							0.000167295	0.0330097	0.0330101
5.56428	0.057825	0.0443071							0.000170461	0.0443068	0.0443071
5.56303	0.058624	0.00564175							0.000172817	0.0056391	0.00564175
5.56179	0.059395	0.0361785							0.000175089	0.0361781	0.0361785
5.56054	0.060139	0.0774166							0.000177283	0.0774164	0.0774166
5.55929	0.061351	0.0902561							0.000180855	0.0902559	0.0902561
5.55805	0.063307	0.0583119							0.000186621	0.0583116	0.0583119
5.5568	0.065236	0.0287169							0.000192308	0.0287162	0.0287169
5.55556	0.067192	0.000455342							0.000198074	0.000410004	0.000455342
5.55431	0.063858	0.0077676							0.000188246	0.00776531	0.0077676
5.55307	0.059643	0.0143198							0.00017582	0.0143187	0.0143198
5.55182	0.055456	0.0213618							0.000163478	0.0213612	0.0213618
5.55058	0.053142	0.0305862							0.000156656	0.0305858	0.0305862
5.54934	0.054547	0.0434346							0.000160798	0.0434343	0.0434346
5.5481	0.055952	0.0556379							0.00016494	0.0556376	0.0556379
5.54686	0.057357	0.0672432							0.000169082	0.067243	0.0672432
5.54562	0.05766	0.0387008							0.000169975	0.0387004	0.0387008
5.54438	0.057742	0.00191597							0.000170217	0.0019084	0.00191597
5.54314	0.057825	0.0347789							0.000170461	0.0347785	0.0347789
5.5419	0.057825	0.0509769							0.000170461	0.0509767	0.0509769
5.54066	0.057549	0.0138833							0.000169648	0.0138822	0.0138833
5.53942	0.057274	0.0235696							0.000168837	0.023569	0.0235696
5.53819	0.056998	0.0613825							0.000168023	0.0613823	0.0613825
5.53695	0.056778	0.0587096							0.000167375	0.0587094	0.0587096
5.53571	0.056558	0.0443257							0.000166726	0.0443254	0.0443257
5.53448	0.056337	0.0298293							0.000166075	0.0298289	0.0298293
5.53324	0.055924	0.0197051							0.000164857	0.0197044	0.0197051
5.53201	0.054822	0.0271362							0.000161609	0.0271357	0.0271362
5.53078	0.05372	0.0348722							0.00015836	0.0348718	0.0348722
5.52954	0.052646	0.0423865							0.000155194	0.0423862	0.0423865
5.52831	0.053142	0.0274758							0.000156656	0.0274754	0.0274758
5.52708	0.054244	0.00457364							0.000159905	0.00457085	0.00457364
5.52585	0.055373	0.0179112							0.000163233	0.0179104	0.0179112
5.52462	0.055952	0.0388974							0.00016494	0.0388971	0.0388974
5.52339	0.054354	0.0562597							0.000160229	0.0562595	0.0562597
5.52215	0.052811	0.0745959							0.000155681	0.0745957	0.0745959
5.52093	0.051241	0.0946238							0.000151052	0.0946237	0.0946238
5.5197	0.051131	0.0872846							0.000150728	0.0872845	0.0872846
5.51847	0.051737	0.0681578							0.000152514	0.0681576	0.0681578
5.51724	0.052315	0.0489734							0.000154218	0.0489731	0.0489734
5.51601	0.052976	0.0275615							0.000156167	0.0275611	0.0275615
5.51479	0.053941	0.00817315							0.000159012	0.0081716	0.00817315
5.51356	0.054932	0.0421267							0.000161933	0.0421264	0.0421267
[truncated: 302 more rows]

## Sheet: formic acid
E (eV)	s (Mb)	uncertainty (Mb)		50 °C				0.0201913	mixture making uncertainty	STANDARD ERROR OVER AVERAGE	uncertainty (Mb)
9.92	8.66883	0.175238		800 Torr					0.175035	0.00842162	0.175238
9.91603	8.70792	0.176045							0.175825	0.00879799	0.176045
9.91207	8.74702	0.176854							0.176614	0.00920873	0.176854
9.90811	8.78613	0.177666							0.177404	0.00965089	0.177666
9.90415	8.57766	0.173485							0.173194	0.0100457	0.173485
9.9002	8.21741	0.166252							0.16592	0.0104951	0.166252
9.89625	7.85717	0.159033							0.158647	0.0110731	0.159033
9.8923	7.49701	0.151834							0.151375	0.0117966	0.151834
9.88836	7.29333	0.147677							0.147262	0.0110558	0.147677
9.88442	7.12882	0.144281							0.14394	0.00991021	0.144281
9.88048	6.96427	0.140891							0.140618	0.00876363	0.140891
9.87654	6.79974	0.137508							0.137296	0.0076411	0.137508
9.87261	6.85896	0.138689							0.138492	0.00740672	0.138689
9.86868	6.9275	0.140063							0.139875	0.00724988	0.140063
9.86476	6.99604	0.14144							0.141259	0.00713868	0.14144
9.86083	7.03521	0.142227							0.14205	0.00708188	0.142227
9.85692	6.85872	0.138672							0.138487	0.00717376	0.138672
9.853	6.68229	0.135126							0.134924	0.00738667	0.135126
9.84909	6.50583	0.131589							0.131361	0.00772733	0.131589
9.84518	6.28917	0.127236							0.126987	0.00796199	0.127236
9.84127	5.97867	0.120963							0.120717	0.00770489	0.120963
9.83737	5.66815	0.114694							0.114448	0.00750821	0.114694
9.83347	5.35769	0.108432							0.108179	0.00740314	0.108432
9.82957	5.15145	0.104287							0.104015	0.00752612	0.104287
9.82567	5.05818	0.102428							0.102131	0.00779184	0.102428
9.82178	4.9649	0.100572							0.100248	0.0080695	0.100572
9.81789	4.87161	0.0987192							0.0983644	0.00836299	0.0987192
9.81401	4.92663	0.0998712							0.0994753	0.0088841	0.0998712
9.81013	5.06507	0.102712							0.10227	0.00951344	0.102712
9.80625	5.20349	0.105552							0.105065	0.0101242	0.105552
9.80237	5.34191	0.108391							0.10786	0.0107107	0.108391
9.7985	5.406	0.109635							0.109154	0.0102587	0.109635
9.79463	5.45376	0.110541							0.110119	0.00965611	0.110541
9.79076	5.50151	0.111459							0.111083	0.00914872	0.111459
9.7869	5.54929	0.112388							0.112047	0.00874206	0.112388
9.78304	5.45183	0.110435							0.11008	0.0088478	0.110435
9.77918	5.35145	0.108427							0.108053	0.008995	0.108427
9.77533	5.25108	0.106422							0.106026	0.00917332	0.106422
9.77147	5.14222	0.104233							0.103828	0.00917674	0.104233
9.76763	4.98887	0.101066							0.100732	0.0082048	0.101066
9.76378	4.83552	0.0979302							0.0976357	0.00758922	0.0979302
9.75994	4.68216	0.0948377							0.0945391	0.00752028	0.0948377
9.7561	4.55101	0.0922355							0.0918909	0.00796554	0.0922355
9.75226	4.46287	0.0904986							0.0901112	0.00836456	0.0904986
9.74843	4.37474	0.0887712							0.0883318	0.0088215	0.0887712
9.7446	4.2866	0.0870546							0.0865521	0.00934	0.0870546
9.74077	4.22134	0.0857602							0.0852345	0.0094814	0.0857602
9.73695	4.17895	0.0848912							0.0843786	0.00931467	0.0848912
9.73312	4.13656	0.0840404							0.0835227	0.00931333	0.0840404
9.72931	4.09419	0.0832094							0.0826671	0.0094838	0.0832094
9.72549	4.06538	0.0826321							0.0820855	0.00948818	0.0826321
9.72168	4.04296	0.0822129							0.0816328	0.00974936	0.0822129
9.71787	4.02054	0.0818504							0.08118	0.0104539	0.0818504
9.71406	3.99812	0.081548							0.0807273	0.0115404	0.081548
9.71026	4.01671	0.0819161							0.0811027	0.0115148	0.0819161
9.70646	4.04199	0.0824357							0.0816131	0.0116165	0.0824357
9.70266	4.06729	0.0830053							0.082124	0.0120636	0.0830053
9.69887	4.09949	0.0837444							0.0827742	0.0127105	0.0837444
9.69507	4.29786	0.0875342							0.0867795	0.0114698	0.0875342
9.69129	4.4962	0.0913999							0.0907843	0.01059	0.0913999
9.6875	4.69457	0.0953216							0.0947896	0.0100562	0.0953216
9.68372	4.89625	0.0993462							0.0988619	0.00979781	0.0993462
9.67994	5.10969	0.103628							0.103171	0.00972174	0.103628
9.67616	5.32306	0.107935							0.10748	0.00990482	0.107935
9.67239	5.53648	0.112261							0.111789	0.0102802	0.112261
9.66862	5.61407	0.113835							0.113356	0.0104379	0.113835
9.66485	5.46994	0.110925							0.110445	0.0103026	0.110925
9.66108	5.3258	0.108053							0.107535	0.0105623	0.108053
9.65732	5.18173	0.105229							0.104626	0.011246	0.105229
9.65356	5.07425	0.10305							0.102456	0.0110467	0.10305
9.64981	4.99564	0.101353							0.100869	0.00989342	0.101353
9.64605	4.91702	0.0996638							0.0992812	0.00872532	0.0996638
9.6423	4.8384	0.0979852							0.0976938	0.00755096	0.0979852
9.63855	4.83218	0.0978742							0.0975682	0.007733	0.0978742
9.63481	4.85137	0.0983255							0.0979557	0.0085194	0.0983255
9.63107	4.8706	0.0987933							0.098344	0.00941132	0.0987933
9.62733	4.88981	0.099276							0.0987317	0.0103813	0.099276
9.62359	4.80899	0.0976502							0.0970998	0.0103527	0.0976502
9.61986	4.71948	0.0958437							0.0952927	0.0102623	0.0958437
9.61613	4.62997	0.0940407							0.0934853	0.0102052	0.0940407
9.6124	4.54	0.0922406							0.0916686	0.0102564	0.0922406
9.60868	4.44602	0.0904371							0.0897711	0.0109555	0.0904371
9.60496	4.35204	0.088648							0.0878735	0.0116924	0.088648
9.60124	4.25811	0.0868763							0.085977	0.0124681	0.0868763
9.59752	4.17843	0.0853603							0.084368	0.0129776	0.0853603
9.59381	4.13555	0.0844788							0.0835024	0.0128071	0.0844788
9.5901	4.09266	0.0836218							0.0826362	0.0128007	0.0836218
9.58639	4.04977	0.0827924							0.0817702	0.0129697	0.0827924
9.58269	4.0245	0.082271							0.0812601	0.0128572	0.082271
9.57899	4.01995	0.0821019							0.0811682	0.0123468	0.0821019
9.57529	4.01541	0.0819562							0.0810765	0.0119752	0.0819562
9.57159	4.01086	0.0818331							0.0809847	0.0117536	0.0818331
9.5679	3.99731	0.0814803							0.0807109	0.0111705	0.0814803
9.56421	3.97869	0.080998							0.080335	0.0103423	0.080998
9.56052	3.96007	0.080526							0.0799591	0.00953866	0.080526
9.55684	3.94144	0.0800646							0.0795829	0.00876936	0.0800646
9.55316	3.96375	0.0805277							0.0800334	0.00890868	0.0805277
9.54948	3.99504	0.0812001							0.0806651	0.00930592	0.0812001
9.5458	4.02635	0.0818824							0.0812974	0.00977035	0.0818824
9.54213	4.05764	0.0825726							0.0819291	0.0102885	0.0825726
9.53846	4.11669	0.0838015							0.0831214	0.0106553	0.0838015
9.53479	4.17573	0.0850372							0.0843136	0.0110698	0.0850372
9.53113	4.23478	0.086279							0.0855059	0.0115238	0.086279
9.52747	4.29913	0.0875943							0.0868052	0.0117316	0.0875943
9.52381	4.3848	0.0892036							0.088535	0.0109009	0.0892036
9.52015	4.47046	0.0908367							0.0902646	0.0101791	0.0908367
9.5165	4.55612	0.0924905							0.0919942	0.00956839	0.0924905
9.51285	4.64635	0.0942569							0.0938159	0.00910689	0.0942569
9.5092	4.74395	0.0961934							0.0957867	0.00883565	0.0961934
9.50556	4.8416	0.0981452							0.0977583	0.00870618	0.0981452
9.50192	4.93924	0.10011							0.0997298	0.00871152	0.10011
9.49828	5.0505	0.102343							0.101976	0.00865128	0.102343
9.49464	5.17249	0.104785							0.104439	0.0085083	0.104785
9.49101	5.29444	0.107232							0.106902	0.00840723	0.107232
9.48738	5.41642	0.109683							0.109365	0.00834902	0.109683
9.48375	5.5256	0.111903							0.111569	0.00863106	0.111903
9.48012	5.6303	0.11404							0.113683	0.00901178	0.11404
9.4765	5.73499	0.116176							0.115797	0.00937856	0.116176
9.47288	5.83965	0.118311							0.11791	0.00973128	0.118311
9.46926	5.77494	0.116996							0.116604	0.00957449	0.116996
9.46565	5.69942	0.115462							0.115079	0.0093967	0.115462
9.46204	5.62387	0.113928							0.113553	0.00923175	0.113928
9.45843	5.53852	0.112198							0.11183	0.00907536	0.112198
9.45482	5.38148	0.10902							0.108659	0.00886071	0.10902
9.45122	5.22439	0.105842							0.105487	0.00865315	0.105842
9.44762	5.0673	0.102665							0.102316	0.00846101	0.102665
9.44402	4.94389	0.100159							0.0998238	0.00818892	0.100159
9.44043	4.89909	0.0992231							0.0989191	0.0077618	0.0992231
9.43683	4.8543	0.0982962							0.0980149	0.00743103	0.0982962
9.43324	4.8095	0.0973781							0.0971102	0.00721866	0.0973781
9.42966	4.81135	0.0974227							0.0971477	0.00731548	0.0974227
9.42607	4.86378	0.0985018							0.0982062	0.00762523	0.0985018
9.42249	4.9162	0.0995809							0.0992645	0.00793175	0.0995809
9.41891	4.96861	0.10066							0.100323	0.00823271	0.10066
9.41534	5.02665	0.101849							0.101495	0.00849389	0.101849
9.41177	5.08733	0.103094							0.10272	0.00877007	0.103094
9.40819	5.148	0.10434							0.103945	0.00907426	0.10434
9.40463	5.2087	0.10559							0.105171	0.00940246	0.10559
9.40106	5.23548	0.106125							0.105711	0.00935987	0.106125
9.3975	5.25676	0.106545							0.106141	0.00926506	0.106545
9.39394	5.27805	0.106965							0.106571	0.00917343	0.106965
9.39038	5.30201	0.10744							0.107055	0.00909068	0.10744
9.38683	5.36781	0.10876							0.108383	0.00904707	0.10876
9.38328	5.4336	0.110083							0.109712	0.00902997	0.110083
9.37973	5.4994	0.111407							0.11104	0.00903324	0.111407
9.37618	5.58557	0.113147							0.11278	0.00910437	0.113147
9.37264	5.73625	0.116197							0.115823	0.00932065	0.116197
9.3691	5.88694	0.119246							0.118865	0.00952889	0.119246
9.36556	6.03755	0.122294							0.121906	0.00972497	0.122294
9.36202	6.22597	0.126095							0.125711	0.0098317	0.126095
9.35849	6.46246	0.130857							0.130486	0.00985046	0.130857
9.35496	6.69892	0.135621							0.13526	0.00988858	0.135621
9.35143	6.93538	0.140387							0.140035	0.00994239	0.140387
9.34791	7.27089	0.147148							0.146809	0.00998353	0.147148
9.34439	7.66729	0.155137							0.154813	0.0100174	0.155137
9.34087	8.06369	0.163127							0.162817	0.0100537	0.163127
9.33735	8.46009	0.171118							0.17082	0.0100944	0.171118
9.33384	8.81464	0.178266							0.177979	0.0101138	0.178266
9.33032	9.15994	0.185229							0.184951	0.0101279	0.185229
9.32681	9.50533	0.192193							0.191925	0.0101436	0.192193
9.32331	9.85075	0.199159							0.1989	0.0101573	0.199159
9.31981	9.97225	0.201617							0.201353	0.0103173	0.201617
9.3163	10.0938	0.204077							0.203806	0.0105074	0.204077
9.31281	10.2152	0.206538							0.206259	0.0107239	0.206538
9.30931	10.323	0.208718							0.208434	0.0108773	0.208718
9.30582	10.3756	0.209769							0.209496	0.0106955	0.209769
9.30233	10.4282	0.210821							0.210558	0.0105178	0.210821
9.29884	10.4808	0.211873							0.211621	0.0103451	0.211873
9.29535	10.3275	0.208774							0.208525	0.0101879	0.208774
9.29187	9.86511	0.199443							0.19919	0.0100443	0.199443
9.28839	9.40271	0.190111							0.189853	0.0098912	0.190111
9.28491	8.9403	0.180779							0.180517	0.00972952	0.180779
9.28144	8.47246	0.171341							0.17107	0.00963163	0.171341
9.27797	8.00077	0.16183							0.161546	0.00958306	0.16183
9.27449	7.52896	0.152318							0.15202	0.00953251	0.152318
9.27103	7.05714	0.142808							0.142493	0.00947796	0.142808
9.26756	6.84095	0.138457							0.138128	0.00953756	0.138457
9.2641	6.69686	0.135563							0.135218	0.00965747	0.135563
9.26064	6.55282	0.132673							0.13231	0.00980864	0.132673
9.25719	6.40874	0.129787							0.129401	0.00999993	0.129787
9.25373	6.44896	0.13062							0.130213	0.0103059	0.13062
9.25028	6.49295	0.131537							0.131101	0.0106994	0.131537
9.24683	6.53696	0.132462							0.13199	0.0111705	0.132462
9.24338	6.61229	0.134016							0.133511	0.0116272	0.134016
9.23994	6.85238	0.138853							0.138359	0.0117081	0.138853
9.2365	7.09247	0.143691							0.143206	0.0117882	0.143691
9.23306	7.33257	0.148529							0.148054	0.0118652	0.148529
9.22962	7.51174	0.152139							0.151672	0.0119076	0.152139
9.22619	7.58264	0.153564							0.153104	0.0118858	0.153564
9.22276	7.65354	0.15499							0.154535	0.0118652	0.15499
9.21933	7.72446	0.156416							0.155967	0.0118443	0.156416
9.2159	7.7079	0.156103							0.155633	0.0121035	0.156103
9.21248	7.62262	0.154425							0.153911	0.0125916	0.154425
9.20906	7.53734	0.152751							0.152189	0.0130928	0.152751
9.20564	7.45203	0.15108							0.150466	0.0136063	0.15108
9.20223	7.58801	0.153826							0.153212	0.0137317	0.153826
9.19881	7.79389	0.157967							0.157369	0.0137309	0.157967
9.1954	7.99979	0.162109							0.161526	0.0137296	0.162109
9.19199	8.20561	0.16625							0.165682	0.01373	0.16625
9.18859	8.64141	0.175004							0.174482	0.0135113	0.175004
9.18519	9.08677	0.183957							0.183474	0.0133264	0.183957
9.18178	9.53211	0.192917							0.192466	0.0131774	0.192917
9.17839	10.0195	0.202728							0.202307	0.0130555	0.202728
9.17499	10.7271	0.21698							0.216594	0.0129389	0.21698
9.1716	11.4349	0.231242							0.230886	0.012837	0.231242
9.16821	12.1427	0.245508							0.245177	0.012749	0.245508
9.16482	12.9142	0.261061							0.260755	0.0126363	0.261061
9.16143	13.7989	0.278898							0.278618	0.0124833	0.278898
9.15805	14.6834	0.296734							0.296476	0.0123529	0.296734
9.15467	15.568	0.314578							0.31434	0.0122384	0.314578
9.15129	15.9925	0.32314							0.322909	0.0122183	0.32314
9.14792	16.0245	0.323789							0.323556	0.0122698	0.323789
9.14454	16.0565	0.324437							0.324203	0.0123211	0.324437
9.14117	16.0886	0.325085							0.32485	0.0123727	0.325085
9.1378	15.8416	0.320105							0.319863	0.012432	0.320105
9.13444	15.4967	0.313147							0.312898	0.0124964	0.313147
9.13107	15.1517	0.306191							0.305933	0.0125671	0.306191
9.12771	14.8067	0.299235							0.298968	0.0126428	0.299235
9.12436	14.4587	0.292204							0.29194	0.0124212	0.292204
9.121	14.1103	0.285166							0.284906	0.0121741	0.285166
9.11765	13.7619	0.278127							0.277872	0.0119234	0.278127
9.1143	13.3322	0.26945							0.269195	0.011716	0.26945
9.11095	12.403	0.250711							0.250432	0.0118162	0.250711
9.1076	11.474	0.231983							0.231676	0.0119376	0.231983
9.10426	10.5448	0.213256							0.212913	0.0120894	0.213256
9.10092	9.73174	0.196886							0.196497	0.0123692	0.196886
9.09758	9.12515	0.184697							0.184249	0.0128615	0.184697
9.09424	8.5186	0.172525							0.172002	0.0134265	0.172525
9.09091	7.91222	0.160377							0.159758	0.0140771	0.160377
9.08758	7.54099	0.152945							0.152263	0.014436	0.152945
9.08425	7.35464	0.149207							0.1485	0.0145103	0.149207
9.08092	7.16827	0.14547							0.144737	0.0145904	0.14547
9.0776	6.98191	0.141736							0.140974	0.0146758	0.141736
9.07428	6.93744	0.140864							0.140076	0.014878	0.140864
9.07096	6.93773	0.140895							0.140082	0.0151168	0.140895
9.06764	6.93801	0.140927							0.140088	0.0153562	0.140927
9.06433	6.9383	0.140959							0.140094	0.0155975	0.140959
9.06102	7.28692	0.147932							0.147133	0.0153591	0.147932
9.05771	7.64994	0.155202							0.154462	0.0151317	0.155202
9.0544	8.01307	0.162482							0.161795	0.0149268	0.162482
9.0511	8.3742	0.169727							0.169086	0.0147299	0.169727
9.04779	8.72491	0.176762							0.176168	0.0144821	0.176762
9.04449	9.07564	0.183803							0.183249	0.014257	0.183803
9.0412	9.42626	0.190847							0.190329	0.0140509	0.190847
9.0379	9.56114	0.19356							0.193052	0.0140127	0.19356
9.03461	9.31186	0.188559							0.188019	0.0142566	0.188559
9.03132	9.06262	0.183561							0.182986	0.014514	0.183561
9.02803	8.81335	0.178566							0.177953	0.0147852	0.178566
9.02474	8.67864	0.175872							0.175233	0.0149708	0.175872
9.02146	8.62682	0.174839							0.174187	0.0150897	0.174839
9.01818	8.57499	0.173807							0.17314	0.0152079	0.173807
9.0149	8.52315	0.172775							0.172094	0.0153288	0.172775
9.01163	8.80902	0.178516							0.177866	0.0152261	0.178516
9.00835	9.19003	0.18617							0.185559	0.0150734	0.18617
9.00508	9.57114	0.19383							0.193254	0.0149348	0.19383
9.00182	9.95228	0.201495							0.20095	0.0148081	0.201495
8.99855	10.637	0.215283							0.214776	0.0147658	0.215283
8.99529	11.3281	0.229203							0.228729	0.0147392	0.229203
8.99202	12.0188	0.243122							0.242676	0.0147207	0.243122
8.98876	12.7114	0.25708							0.25666	0.014682	0.25708
8.98551	13.411	0.271175							0.270786	0.0145267	0.271175
8.98225	14.1106	0.285275							0.284912	0.0143882	0.285275
8.979	14.8102	0.299378							0.299038	0.0142628	0.299378
8.97575	15.2473	0.308188							0.307863	0.0141484	0.308188
8.9725	15.2906	0.309056							0.308737	0.0140366	0.309056
8.96926	15.3339	0.309925							0.309612	0.0139247	0.309925
8.96602	15.3772	0.310793							0.310486	0.0138134	0.310793
8.96278	15.0081	0.303349							0.303034	0.0138222	0.303349
8.95954	14.3641	0.290365							0.290031	0.0139175	0.290365
8.9563	13.72	0.27738							0.277026	0.0140223	0.27738
8.95307	13.0759	0.264398							0.264019	0.0141377	0.264398
8.94984	12.7502	0.257838							0.257443	0.0142734	0.257838
8.94661	12.4944	0.252691							0.252279	0.0144167	0.252691
8.94338	12.2387	0.247546							0.247117	0.0145663	0.247546
8.94016	11.981	0.242359							0.241912	0.0147193	0.242359
8.93694	11.6249	0.235183							0.234722	0.0147168	0.235183
8.93372	11.2688	0.228007							0.227532	0.0147159	0.228007
8.9305	10.9128	0.220834							0.220343	0.0147148	0.220834
8.92729	10.502	0.212566							0.21205	0.0148089	0.212566
8.92407	9.9177	0.20083							0.200252	0.0152309	0.20083
8.92086	9.33339	0.189107							0.188454	0.0157044	0.189107
8.91766	8.74909	0.177401							0.176656	0.0162432	0.177401
8.91445	8.30741	0.168555							0.167738	0.0165794	0.168555
8.91125	8.04734	0.163331							0.162486	0.0165872	0.163331
8.90805	7.78718	0.158107							0.157234	0.0165983	0.158107
8.90485	7.52703	0.152886							0.151981	0.0166145	0.152886
8.90165	7.39412	0.150228							0.149297	0.0167006	0.150228
8.89846	7.3267	0.148889							0.147936	0.0168214	0.148889
8.89527	7.25933	0.147552							0.146576	0.0169457	0.147552
8.89208	7.19192	0.146214							0.145215	0.0170702	0.146214
8.88889	7.24344	0.147256							0.146255	0.0171444	0.147256
8.8857	7.31432	0.148685							0.147686	0.0172067	0.148685
8.88252	7.38522	0.150114							0.149117	0.0172677	0.150114
8.87934	7.47883	0.151996							0.151008	0.0173088	0.151996
8.87616	7.83433	0.159108							0.158186	0.0171104	0.159108
8.87299	8.18985	0.166229							0.165364	0.0169318	0.166229
8.86981	8.54533	0.173355							0.172542	0.0167722	0.173355
8.86664	8.91611	0.180788							0.180028	0.0165576	0.180788
8.86347	9.32604	0.189							0.188305	0.0161963	0.189
8.86031	9.73608	0.197224							0.196584	0.0158654	0.197224
8.85714	10.1462	0.205454							0.204864	0.0155616	0.205454
8.85398	10.2671	0.207879							0.207306	0.0154303	0.207879
8.85082	10.099	0.204497							0.203912	0.0154545	0.204497
8.84766	9.93102	0.201117							0.200521	0.0154807	0.201117
8.84451	9.76297	0.197736							0.197127	0.0155076	0.197736
8.84136	9.5264	0.192981							0.192351	0.0155845	0.192981
8.8382	9.2632	0.187693							0.187036	0.0156847	0.187693
8.83506	9	0.182407							0.181722	0.0157924	0.182407
8.83191	8.73687	0.177125							0.176409	0.0159086	0.177125
8.82877	8.67296	0.175837							0.175119	0.0158833	0.175837
8.82562	8.62643	0.174898							0.174179	0.015844	0.174898
8.82248	8.57989	0.173959							0.173239	0.0158049	0.173959
8.81935	8.54389	0.173233							0.172513	0.0157876	0.173233
8.81621	8.57248	0.173819							0.17309	0.0159028	0.173819
8.81308	8.60109	0.174405							0.173667	0.0160174	0.174405
8.80995	8.62971	0.17499							0.174245	0.0161312	0.17499
8.80682	8.66378	0.175675							0.174933	0.0161254	0.175675
8.80369	8.70756	0.176536							0.175817	0.0159089	0.176536
8.80057	8.75135	0.177397							0.176701	0.0156974	0.177397
8.79745	8.79514	0.17826							0.177586	0.0154866	0.17826
8.79433	8.83469	0.179047							0.178384	0.0153979	0.179047
8.79121	8.87115	0.179781							0.17912	0.0153933	0.179781
8.78809	8.90761	0.180514							0.179857	0.01539	0.180514
8.78498	8.94407	0.181247							0.180593	0.015389	0.181247
8.78187	8.97947	0.181963							0.181307	0.0154363	0.181963
8.77876	9.01454	0.182674							0.182016	0.0154968	0.182674
8.77566	9.04962	0.183385							0.182724	0.0155578	0.183385
8.77255	9.0847	0.184096							0.183432	0.0156191	0.184096
8.76945	9.12655	0.184925							0.184277	0.0154639	0.184925
8.76635	9.1684	0.185754							0.185122	0.0153109	0.185754
8.76325	9.21025	0.186584							0.185967	0.0151592	0.186584
8.76015	9.25557	0.187487							0.186882	0.0150444	0.187487
8.75706	9.31312	0.188646							0.188044	0.0150547	0.188646
8.75397	9.37066	0.189805							0.189206	0.0150641	0.189805
8.75088	9.42825	0.190965							0.190369	0.0150738	0.190965
8.74779	9.4947	0.192297							0.191711	0.0150107	0.192297
8.74471	9.5725	0.193852							0.193282	0.0148577	0.193852
8.74163	9.65031	0.195407							0.194853	0.0147089	0.195407
8.73855	9.72811	0.196963							0.196424	0.0145641	0.196963
8.73547	9.8086	0.19858							0.198049	0.0145165	0.19858
8.73239	9.89044	0.200228							0.199701	0.014519	0.200228
8.72932	9.9723	0.201877							0.201354	0.014521	0.201877
8.72625	10.0541	0.203526							0.203007	0.0145241	0.203526
8.72318	10.1438	0.205339							0.204816	0.014648	0.205339
8.72011	10.2345	0.207176							0.206647	0.0147852	0.207176
8.71705	10.3252	0.209012							0.208479	0.0149216	0.209012
8.71398	10.4169	0.210867							0.210331	0.0150319	0.210867
8.71092	10.518	0.212895							0.212373	0.0149025	0.212895
8.70786	10.6191	0.214922							0.214413	0.014776	0.214922
8.70481	10.7202	0.21695							0.216454	0.0146521	0.21695
8.70175	10.8263	0.219079							0.218597	0.0145281	0.219079
8.6987	10.943	0.221422							0.220953	0.0144009	0.221422
8.69565	11.0596	0.223765							0.223309	0.0142759	0.223765
8.6926	11.1763	0.226108							0.225665	0.0141545	0.226108
8.68956	11.298	0.228559							0.228122	0.0141263	0.228559
8.68651	11.424	0.231101							0.230666	0.0141759	0.231101
8.68347	11.55	0.233643							0.23321	0.0142246	0.233643
8.68043	11.6759	0.236184							0.235753	0.0142725	0.236184
8.6774	11.7934	0.238548							0.238125	0.0142128	0.238548
8.67436	11.9082	0.240858							0.240443	0.0141216	0.240858
8.67133	12.0231	0.243167							0.242762	0.0140314	0.243167
8.6683	12.1379	0.245477							0.24508	0.0139445	0.245477
8.66527	12.2259	0.247254							0.246858	0.013975	0.247254
8.66224	12.3134	0.249019							0.248625	0.0140068	0.249019
8.65922	12.4009	0.250785							0.250392	0.0140386	0.250785
8.6562	12.4808	0.252394							0.252003	0.0140388	0.252394
8.65317	12.5298	0.253376							0.252993	0.0139188	0.253376
8.65016	12.5788	0.254358							0.253983	0.0138026	0.254358
8.64714	12.6278	0.25534							0.254972	0.0136901	0.25534
8.64413	12.6654	0.256097							0.25573	0.0137024	0.256097
8.64111	12.687	0.256543							0.256167	0.0138845	0.256543
8.6381	12.7087	0.25699							0.256605	0.014066	0.25699
8.6351	12.7303	0.257436							0.257042	0.0142482	0.257436
8.63209	12.7473	0.257778							0.257385	0.014238	0.257778
8.62909	12.7619	0.258066							0.257679	0.0141281	0.258066
8.62609	12.7765	0.258355							0.257974	0.0140199	0.258355
8.62309	12.7911	0.258643							0.258268	0.0139116	0.258643
8.62009	12.7985	0.258794							0.258418	0.0139341	0.258794
8.6171	12.8049	0.258926							0.258548	0.0139746	0.258926
8.6141	12.8114	0.259058							0.258679	0.0140156	0.259058
8.61111	12.8177	0.259187							0.258805	0.0140559	0.259187
8.60812	12.8226	0.259288							0.258905	0.0140813	0.259288
8.60514	12.8275	0.259389							0.259005	0.0141072	0.259389
8.60215	12.8324	0.259489							0.259104	0.0141331	0.259489
8.59917	12.8405	0.259655							0.259266	0.0142051	0.259655
8.59619	12.855	0.259956							0.259559	0.0143755	0.259956
8.59321	12.8695	0.260258							0.259851	0.0145454	0.260258
8.59023	12.884	0.26056							0.260144	0.0147165	0.26056
8.58726	12.9093	0.261072							0.260655	0.014749	0.261072
8.58428	12.9431	0.26175							0.261338	0.0146751	0.26175
8.58132	12.9769	0.262427							0.262021	0.0146011	0.262427
8.57835	13.0107	0.263105							0.262704	0.0145286	0.263105
8.57538	13.0657	0.264207							0.263814	0.0144072	0.264207
8.57242	13.1266	0.265427							0.265043	0.0142741	0.265427
8.56945	13.1875	0.266649							0.266274	0.0141437	0.266649
8.56649	13.2485	0.267871							0.267504	0.014015	0.267871
8.56354	13.3312	0.269532							0.269175	0.0138816	0.269532
8.56058	13.4139	0.271194							0.270845	0.0137501	0.271194
8.55763	13.4967	0.272856							0.272515	0.0136202	0.272856
8.55467	13.5853	0.274639							0.274305	0.0135391	0.274639
8.55172	13.6927	0.276808							0.276473	0.0136085	0.276808
8.54878	13.8001	0.278978							0.278642	0.0136772	0.278978
8.54583	13.9075	0.281147							0.28081	0.0137456	0.281147
8.54289	14.0328	0.283675							0.283341	0.0137605	0.283675
8.53994	14.1793	0.286627							0.286298	0.0137147	0.286627
8.53701	14.3257	0.289579							0.289256	0.0136709	0.289579
8.53407	14.4722	0.292531							0.292213	0.0136283	0.292531
8.53113	14.6371	0.295856							0.295543	0.0136039	0.295856
8.5282	14.8099	0.29934							0.299032	0.0135873	0.29934
8.52527	14.9827	0.302826							0.302521	0.0135722	0.302826
8.52234	15.1555	0.306311							0.306011	0.0135588	0.306311
8.51941	15.3582	0.310396							0.310102	0.0135091	0.310396
8.51648	15.5634	0.314534							0.314246	0.013458	0.314534
8.51356	15.7686	0.318671							0.318389	0.0134085	0.318671
8.51064	15.9732	0.322796							0.32252	0.0133651	0.322796
8.50772	16.1743	0.326853							0.32658	0.0133515	0.326853
8.5048	16.3754	0.33091							0.330641	0.013339	0.33091
8.50188	16.5765	0.334966							0.334701	0.0133273	0.334966
8.49897	16.756	0.338587							0.338326	0.0132876	0.338587
8.49606	16.9006	0.341501							0.341245	0.0132021	0.341501
8.49315	17.0451	0.344414							0.344164	0.0131189	0.344414
8.49024	17.1897	0.347328							0.347083	0.0130364	0.347328
8.48734	17.2806	0.349163							0.348918	0.0130768	0.349163
8.48443	17.3385	0.350335							0.350087	0.0131926	0.350335
8.48153	17.3964	0.351509							0.351257	0.013307	0.351509
8.47863	17.4543	0.352682							0.352426	0.0134217	0.352682
8.47574	17.4439	0.352472							0.352215	0.0134478	0.352472
8.47284	17.4204	0.351999							0.351741	0.0134569	0.351999
8.46994	17.397	0.351526							0.351268	0.0134661	0.351526
8.46705	17.3678	0.350938							0.35068	0.0134698	0.350938
8.46416	17.2736	0.349034							0.348776	0.0134059	0.349034
8.46128	17.1793	0.34713							0.346873	0.0133414	0.34713
8.45839	17.085	0.345225							0.344969	0.0132767	0.345225
8.45551	16.9782	0.343069							0.342813	0.0132427	0.343069
8.45262	16.8421	0.340324							0.340065	0.0132815	0.340324
8.44974	16.706	0.337579							0.337316	0.0133227	0.337579
8.44687	16.5699	0.334835							0.334568	0.0133653	0.334835
8.44399	16.4318	0.332052							0.331781	0.0134062	0.332052
8.44112	16.2922	0.329236							0.328961	0.0134451	0.329236
8.43824	16.1525	0.326419							0.326141	0.0134855	0.326419
8.43537	16.0128	0.323603							0.32332	0.0135264	0.323603
8.43251	15.8973	0.321271							0.320989	0.0134766	0.321271
8.42964	15.7887	0.319077							0.318795	0.0134008	0.319077
8.42677	15.6801	0.316882							0.316602	0.0133241	0.316882
8.42391	15.5726	0.314711							0.314432	0.0132474	0.314711
8.42105	15.5216	0.31368							0.313401	0.013221	0.31368
8.41819	15.4706	0.31265							0.312371	0.0131956	0.31265
8.41534	15.4195	0.311619							0.311341	0.0131696	0.311619
8.41248	15.3781	0.310783							0.310505	0.0131474	0.310783
8.40963	15.3671	0.31056							0.310282	0.0131359	0.31056
8.40678	15.356	0.310337							0.310059	0.0131248	0.310337
8.40393	15.345	0.310114							0.309836	0.0131135	0.310114
8.40108	15.358	0.310378							0.310099	0.013138	0.310378
8.39824	15.3971	0.311169							0.310889	0.0131993	0.311169
8.3954	15.4362	0.31196							0.311678	0.0132605	0.31196
8.39255	15.4753	0.312751							0.312468	0.0133215	0.312751
8.38972	15.5538	0.314338							0.314052	0.0133984	0.314338
8.38688	15.6477	0.316235							0.315947	0.0134814	0.316235
8.38404	15.7415	0.31813							0.317841	0.0135648	0.31813
8.38121	15.8353	0.320027							0.319735	0.013649	0.320027
8.37838	15.9429	0.322193							0.321909	0.0135299	0.322193
8.37555	16.0511	0.324371							0.324094	0.0134048	0.324371
8.37272	16.1594	0.326549							0.326279	0.0132809	0.326549
8.36989	16.2691	0.328759							0.328495	0.0131856	0.328759
8.36707	16.3851	0.3311							0.330837	0.0131976	0.3311
8.36425	16.5011	0.333441							0.333179	0.0132096	0.333441
8.36143	16.6171	0.335782							0.335521	0.0132213	0.335782
8.35861	16.7325	0.338112							0.337852	0.0132647	0.338112
8.3558	16.8472	0.34043							0.340168	0.0133501	0.34043
8.35298	16.962	0.342748							0.342484	0.0134347	0.342748
8.35017	17.0767	0.345066							0.344801	0.0135195	0.345066
8.34736	17.1891	0.347334							0.347071	0.0135133	0.347334
8.34455	17.3004	0.349577							0.349317	0.0134621	0.349577
8.34174	17.4116	0.351819							0.351563	0.0134109	0.351819
8.33894	17.5229	0.354062							0.35381	0.0133618	0.354062
8.33613	17.6567	0.356761							0.356513	0.0133036	0.356761
8.33333	17.7932	0.359512							0.359268	0.0132444	0.359512
8.33053	17.9296	0.362262							0.362022	0.0131862	0.362262
8.32774	18.0678	0.365049							0.364812	0.0131427	0.365049
8.32494	18.2174	0.368069							0.367833	0.0131775	0.368069
8.32215	18.3669	0.371088							0.370853	0.0132116	0.371088
8.31936	18.5165	0.374108							0.373874	0.0132457	0.374108
8.31657	18.6474	0.376748							0.376517	0.0132117	0.376748
8.31378	18.7479	0.37877							0.378544	0.013071	0.37877
8.31099	18.8483	0.380792							0.380572	0.0129314	0.380792
8.30821	18.9488	0.382814							0.382601	0.0127933	0.382814
8.30542	18.9761	0.383365							0.383153	0.0127651	0.383365
8.30265	18.9623	0.383088							0.382874	0.0127989	0.383088
8.29987	18.9485	0.382811							0.382596	0.0128328	0.382811
8.29709	18.9347	0.382534							0.382317	0.0128667	0.382534
8.29431	18.8197	0.380216							0.379995	0.012958	0.380216
8.29154	18.6909	0.37762							0.377394	0.0130591	0.37762
8.28877	18.5621	0.375025							0.374794	0.0131618	0.375025
8.286	18.4246	0.372254							0.372018	0.0132516	0.372254
8.28323	18.2236	0.368197							0.367958	0.01324	0.368197
8.28047	18.0225	0.364139							0.363898	0.0132277	0.364139
8.2777	17.8214	0.360081							0.359838	0.0132159	0.360081
8.27494	17.6184	0.355985							0.35574	0.0132223	0.355985
8.27218	17.4122	0.351825							0.351575	0.0132606	0.351825
8.26942	17.2058	0.347662							0.347408	0.0133015	0.347662
8.26667	16.9994	0.3435							0.343241	0.0133432	0.3435
8.26391	16.8036	0.33955							0.339287	0.0133516	0.33955
8.26116	16.6148	0.335739							0.335474	0.0133353	0.335739
8.25841	16.426	0.33193							0.331662	0.0133186	0.33193
8.25566	16.2371	0.328119							0.32785	0.0133024	0.328119
8.25291	16.0607	0.324558							0.324286	0.0132688	0.324558
8.25017	15.8865	0.321043							0.32077	0.0132305	0.321043
8.24742	15.7124	0.317528							0.317254	0.0131916	0.317528
8.24468	15.541	0.314069							0.313793	0.0131572	0.314069
8.24194	15.4007	0.31124							0.310961	0.013185	0.31124
8.2392	15.2604	0.308411							0.308128	0.0132135	0.308411
8.23647	15.1201	0.305583							0.305295	0.0132435	0.305583
8.23373	14.9856	0.302868							0.302578	0.0132433	0.302868
8.231	14.8621	0.300376							0.300086	0.0131862	0.300376
8.22827	14.7387	0.297883							0.297594	0.0131271	0.297883
8.22554	14.6152	0.29539							0.295101	0.0130684	0.29539
8.22281	14.4857	0.292775							0.292485	0.0130105	0.292775
8.22009	14.3518	0.290071							0.289782	0.0129528	0.290071
8.21736	14.2179	0.287368							0.287079	0.0128941	0.287368
8.21464	14.084	0.284664							0.284375	0.0128354	0.284664
8.21192	13.9513	0.281988							0.281696	0.0128364	0.281988
8.2092	13.8189	0.279318							0.279022	0.0128518	0.279318
8.20649	13.6865	0.276649							0.276349	0.0128674	0.276649
8.20377	13.5562	0.274021							0.273718	0.0128865	0.274021
8.20106	13.4492	0.271866							0.271558	0.012955	0.271866
8.19835	13.3422	0.269712							0.269397	0.0130253	0.269712
8.19564	13.2352	0.267557							0.267236	0.013099	0.267557
8.19293	13.1377	0.265595							0.265268	0.0131822	0.265595
8.19022	13.0605	0.264044							0.26371	0.0132803	0.264044
8.18752	12.9833	0.262492							0.262151	0.0133815	0.262492
8.18482	12.9061	0.260941							0.260592	0.0134833	0.260941
8.18212	12.8491	0.25979							0.25944	0.0134733	0.25979
8.17942	12.8078	0.258952							0.258607	0.0133743	0.258952
8.17672	12.7666	0.258116							0.257774	0.0132769	0.258116
8.17403	12.7253	0.257279							0.256941	0.0131814	0.257279
8.17133	12.7116	0.256995							0.256664	0.0130318	0.256995
8.16864	12.7039	0.256831							0.256508	0.0128733	0.256831
8.16595	12.6962	0.256669							0.256353	0.0127146	0.256669
8.16327	12.6908	0.256553							0.256245	0.0125689	0.256553
8.16058	12.7217	0.257177							0.256867	0.0126112	0.257177
8.15789	12.7525	0.257801							0.25749	0.0126542	0.257801
8.15521	12.7834	0.258425							0.258113	0.0126974	0.258425
8.15253	12.8361	0.25949							0.259177	0.0127517	0.25949
8.14985	12.9351	0.261491							0.261176	0.0128332	0.261491
8.14718	13.0341	0.263492							0.263175	0.0129135	0.263492
8.1445	13.1331	0.265493							0.265175	0.0129947	0.265493
8.14183	13.2483	0.267813							0.2675	0.0129562	0.267813
8.13915	13.376	0.270384							0.270079	0.0128272	0.270384
8.13648	13.5038	0.272954							0.272659	0.0127003	0.272954
8.13381	13.6315	0.275526							0.275239	0.0125769	0.275526
8.13115	13.6941	0.27679							0.276502	0.0126272	0.27679
8.12848	13.7424	0.277768							0.277477	0.0127147	0.277768
8.12582	13.7906	0.278746							0.278451	0.0128033	0.278746
8.12316	13.83	0.279543							0.279245	0.0129002	0.279543
8.1205	13.7288	0.277512							0.277202	0.0131184	0.277512
8.11784	13.6276	0.275482							0.275159	0.0133418	0.275482
8.11518	13.5264	0.273453							0.273116	0.0135676	0.273453
8.11253	13.3918	0.270749							0.270399	0.0137622	0.270749
8.10988	13.1864	0.266612							0.26625	0.0138822	0.266612
8.10722	12.9808	0.262474							0.2621	0.0140075	0.262474
8.10458	12.7753	0.258338							0.25795	0.0141379	0.258338
8.10193	12.5276	0.253348							0.25295	0.0142043	0.253348
8.09928	12.2469	0.24769							0.247281	0.0142198	0.24769
8.09664	11.9662	0.242033							0.241614	0.0142367	0.242033
8.09399	11.6855	0.236375							0.235945	0.0142549	0.236375
8.09135	11.3946	0.230517							0.230072	0.0143209	0.230517
8.08872	11.1014	0.224615							0.224153	0.0144021	0.224615
8.08608	10.8083	0.218715							0.218235	0.0144891	0.218715
8.08344	10.5208	0.212929							0.21243	0.0145749	0.212929
8.08081	10.2964	0.208409							0.207899	0.0145785	0.208409
8.07818	10.0721	0.20389							0.203368	0.0145848	0.20389
8.07554	9.84767	0.199372							0.198838	0.0145898	0.199372
8.07292	9.6377	0.195143							0.194598	0.0145742	0.195143
8.07029	9.45576	0.191475							0.190924	0.0145159	0.191475
8.06766	9.27377	0.187807							0.18725	0.0144555	0.187807
8.06504	9.09175	0.184138							0.183575	0.0143951	0.184138
8.06242	8.9294	0.180863							0.180297	0.0143087	0.180863
8.0598	8.78125	0.177873							0.177305	0.0142024	0.177873
8.05718	8.63314	0.174884							0.174315	0.0140952	0.174884
8.05456	8.48498	0.171893							0.171323	0.0139844	0.171893
8.05195	8.34642	0.169106							0.168525	0.0140056	0.169106
8.04933	8.20968	0.166359							0.165764	0.0140567	0.166359
8.04672	8.07293	0.163613							0.163003	0.0141112	0.163613
8.04411	7.93782	0.160899							0.160275	0.014157	0.160899
8.04151	7.81718	0.158468							0.157839	0.0140979	0.158468
8.0389	7.69651	0.156036							0.155403	0.0140399	0.156036
8.03629	7.57585	0.153604							0.152967	0.0139811	0.153604
8.03369	7.46444	0.151355							0.150717	0.0138853	0.151355
8.03109	7.36949	0.149432							0.1488	0.0137252	0.149432
8.02849	7.27452	0.147507							0.146882	0.0135602	0.147507
8.02589	7.17953	0.145581							0.144964	0.0133913	0.145581
8.02329	7.08782	0.143741							0.143113	0.0134246	0.143741
8.0207	6.99824	0.141957							0.141304	0.0135982	0.141957
8.01811	6.90872	0.140175							0.139496	0.013775	0.140175
8.01551	6.81916	0.138394							0.137688	0.0139582	0.138394
8.01292	6.72714	0.13656							0.13583	0.0141073	0.13656
8.01034	6.63469	0.13472							0.133963	0.0142564	0.13472
8.00775	6.54227	0.132881							0.132097	0.0144092	0.132881
8.00516	6.45091	0.131061							0.130253	0.0145382	0.131061
8.00258	6.36714	0.129372							0.128561	0.014459	0.129372
8	6.28338	0.127682							0.12687	0.014378	0.127682
7.99742	6.19962	0.125992							0.125179	0.0142975	0.125992
7.99484	6.11577	0.12431							0.123486	0.0142919	0.12431
7.99227	6.03182	0.122639							0.12179	0.0144023	0.122639
7.98969	5.94783	0.120969							0.120095	0.01452	0.120969
7.98712	5.86385	0.119301							0.118399	0.0146389	0.119301
7.98455	5.78254	0.117683							0.116757	0.0147294	0.117683
7.98198	5.70272	0.116093							0.115146	0.0148027	0.116093
7.97941	5.62292	0.114505							0.113534	0.014881	0.114505
7.97684	5.54311	0.112918							0.111923	0.0149605	0.112918
7.97428	5.48216	0.111706							0.110692	0.0150169	0.111706
7.97171	5.42326	0.110535							0.109503	0.0150711	0.110535
7.96915	5.36438	0.109365							0.108314	0.0151284	0.109365
7.96659	5.30693	0.108225							0.107154	0.0151906	0.108225
7.96403	5.25679	0.107236							0.106142	0.0152843	0.107236
7.96148	5.20668	0.106249							0.10513	0.0153817	0.106249
7.95892	5.15655	0.105262							0.104118	0.0154821	0.105262
7.95637	5.10833	0.104311							0.103144	0.015559	0.104311
7.95382	5.0627	0.103406							0.102223	0.0156013	0.103406
7.95127	5.01707	0.102502							0.101301	0.015646	0.102502
7.94872	4.97143	0.101599							0.10038	0.0156919	0.101599
7.94617	4.92809	0.100724							0.0995048	0.015623	0.100724
7.94363	4.88584	0.0998616							0.0986517	0.015498	0.0998616
7.94108	4.84363	0.0990005							0.0977993	0.0153749	0.0990005
7.93854	4.80138	0.0981384							0.0969463	0.01525	0.0981384
7.936	4.76107	0.0973591							0.0961324	0.015406	0.0973591
7.93346	4.72086	0.0965852							0.0953204	0.0155794	0.0965852
7.93092	4.68066	0.0958137							0.0945089	0.0157589	0.0958137
7.92839	4.64287	0.0950872							0.0937457	0.0159164	0.0950872
7.92586	4.61349	0.094517							0.0931524	0.016003	0.094517
7.92332	4.58411	0.0939468							0.0925592	0.0160871	0.0939468
7.92079	4.5547	0.0933771							0.0919655	0.0161751	0.0933771
7.91826	4.52867	0.0928569							0.09144	0.0161595	0.0928569
7.91574	4.50629	0.0923893							0.090988	0.0160301	0.0923893
7.91321	4.48388	0.0919219							0.0905355	0.0159046	0.0919219
7.91069	4.46148	0.0914545							0.0900833	0.0157776	0.0914545
7.90816	4.43886	0.090978							0.0896265	0.0156231	0.090978
7.90564	4.41617	0.0904987							0.0891683	0.0154608	0.0904987
7.90312	4.39347	0.0900199							0.08871	0.0153008	0.0900199
7.9006	4.37076	0.0895416							0.0882515	0.015145	0.0895416
7.89809	4.34417	0.0889841							0.0877147	0.0149768	0.0889841
7.89558	4.31755	0.0884255							0.0871771	0.0148067	0.0884255
7.89306	4.29092	0.0878665							0.0866395	0.0146331	0.0878665
7.89055	4.2646	0.08732							0.0861079	0.0144986	0.08732
7.88804	4.23895	0.0868055							0.08559	0.0144757	0.0868055
7.88553	4.21331	0.0862913							0.0850723	0.0144532	0.0862913
7.88303	4.18767	0.0857773							0.0845546	0.0144313	0.0857773
7.88052	4.16265	0.0852869							0.0840495	0.0144753	0.0852869
7.87802	4.13819	0.0848181							0.0835555	0.0145806	0.0848181
7.87552	4.11368	0.08435							0.0830607	0.0146918	0.08435
7.87302	4.08921	0.0838848							0.0825667	0.0148122	0.0838848
7.87052	4.06775	0.0834833							0.0821333	0.0149524	0.0834833
7.86802	4.04704	0.0830979							0.0817151	0.0150966	0.0830979
7.86552	4.02634	0.0827142							0.0812971	0.0152451	0.0827142
7.86303	4.00555	0.0823279							0.0808774	0.0153863	0.0823279
7.86054	3.98339	0.0819054							0.0804299	0.0154767	0.0819054
7.85805	3.96125	0.081484							0.079983	0.0155681	0.081484
7.85556	3.93912	0.0810635							0.0795361	0.0156622	0.0810635
7.85307	3.91842	0.0806626							0.0791181	0.0157094	0.0806626
7.85059	3.90052	0.080298							0.0787568	0.015657	0.080298
7.8481	3.88264	0.0799345							0.0783957	0.0156089	0.0799345
7.84562	3.86475	0.0795713							0.0780344	0.0155636	0.0795713
7.84314	3.8498	0.0792624							0.0777327	0.0154968	0.0792624
7.84066	3.83681	0.0789887							0.0774703	0.0154133	0.0789887
7.83818	3.82383	0.0787158							0.0772082	0.0153322	0.0787158
7.8357	3.81086	0.0784444							0.0769464	0.0152572	0.0784444
7.83323	3.7982	0.0781435							0.0766908	0.014998	0.0781435
7.83075	3.78557	0.0778385							0.0764357	0.0147111	0.0778385
7.82828	3.77295	0.077535							0.0761809	0.0144275	0.077535
7.82581	3.76119	0.0772586							0.0759434	0.0141944	0.0772586
7.82334	3.75466	0.0771458							0.0758115	0.0142858	0.0771458
7.82088	3.74811	0.0770337							0.0756793	0.0143817	0.0770337
7.81841	3.74155	0.0769218							0.0755469	0.0144788	0.0769218
7.81595	3.73591	0.0768217							0.075433	0.0145405	0.0768217
7.81349	3.73156	0.0767356							0.0753452	0.0145417	0.0767356
7.81102	3.72724	0.076651							0.0752581	0.0145466	0.076651
7.80856	3.7229	0.0765664							0.0751704	0.0145543	0.0765664
7.80611	3.71733	0.0764759							0.0750579	0.0146586	0.0764759
7.80365	3.71118	0.0763828							0.0749337	0.0148078	0.0763828
7.80119	3.70505	0.0762918							0.0748098	0.0149643	0.0762918
7.79874	3.69888	0.0762013							0.0746852	0.0151246	0.0762013
7.79629	3.69602	0.0761404							0.0746276	0.0151027	0.0761404
7.79384	3.69335	0.0760809							0.0745737	0.0150689	0.0760809
7.79139	3.69066	0.0760215							0.0745193	0.015038	0.0760215
7.78895	3.68837	0.0759699							0.0744732	0.0150054	0.0759699
7.7865	3.68743	0.075945							0.0744541	0.0149743	0.075945
7.78406	3.68648	0.0759195							0.0744349	0.0149401	0.0759195
7.78161	3.68553	0.0758937							0.0744158	0.0149046	0.0758937
7.77917	3.68389	0.0758625							0.0743826	0.0149116	0.0758625
7.77673	3.68153	0.0758247							0.074335	0.0149565	0.0758247
7.7743	3.6792	0.0757882							0.0742879	0.0150052	0.0757882
7.77186	3.67685	0.075751							0.0742405	0.0150518	0.075751
7.76942	3.67232	0.0756445							0.0741491	0.0149664	0.0756445
7.76699	3.66712	0.0755166							0.0740441	0.0148397	0.0755166
7.76456	3.66195	0.0753895							0.0739396	0.0147142	0.0753895
7.76213	3.65671	0.0752617							0.0738339	0.0145905	0.0752617
7.7597	3.65064	0.0751485							0.0737113	0.014627	0.0751485
7.75727	3.64457	0.0750347							0.0735887	0.01466	0.0750347
7.75485	3.63849	0.0749207							0.073466	0.0146921	0.0749207
7.75242	3.63243	0.0747987							0.0733437	0.0146819	0.0747987
7.75	3.62638	0.0746581							0.0732215	0.0145752	0.0746581
7.74758	3.62033	0.0745179							0.0730994	0.0144704	0.0745179
7.74516	3.6143	0.074378							0.0729775	0.0143653	0.074378
7.74274	3.60674	0.0742079							0.072825	0.0142599	0.0742079
7.74033	3.59808	0.0740154							0.07265	0.0141516	0.0740154
7.73791	3.58941	0.0738242							0.072475	0.0140499	0.0738242
7.7355	3.58077	0.0736333							0.0723004	0.0139466	0.0736333
7.73308	3.57481	0.0735178							0.0721801	0.0139605	0.0735178
7.73067	3.56929	0.0734159							0.0720688	0.0139992	0.0734159
7.72826	3.56378	0.0733138							0.0719575	0.0140365	0.0733138
7.72586	3.55836	0.0732125							0.071848	0.0140689	0.0732125
7.72345	3.55363	0.0731175							0.0717526	0.0140619	0.0731175
7.72105	3.54889	0.0730217							0.0716569	0.014052	0.0730217
7.71864	3.54417	0.0729268							0.0715614	0.0140455	0.0729268
7.71624	3.54005	0.0728465							0.0714783	0.014052	0.0728465
7.71384	3.5368	0.0727877							0.0714126	0.0140813	0.0727877
7.71144	3.53353	0.072728							0.0713466	0.0141075	0.072728
7.70905	3.53026	0.0726692							0.0712807	0.0141378	0.0726692
7.70665	3.53147	0.0727078							0.0713051	0.0142131	0.0727078
7.70426	3.53477	0.0727916							0.0713718	0.0143069	0.0727916
7.70186	3.53807	0.0728766							0.0714383	0.0144074	0.0728766
7.69947	3.54137	0.0729619							0.071505	0.0145077	0.0729619
7.69708	3.54609	0.0730523							0.0716002	0.014493	0.0730523
7.69469	3.55084	0.0731428							0.0716961	0.0144753	0.0731428
7.69231	3.55561	0.0732338							0.0717926	0.0144572	0.0732338
7.68992	3.55998	0.0733132							0.0718807	0.0144219	0.0733132
7.68754	3.56305	0.0733544							0.0719427	0.0143222	0.0733544
7.68516	3.5661	0.0733958							0.0720043	0.0142237	0.0733958
7.68278	3.56917	0.0734376							0.0720663	0.0141255	0.0734376
7.6804	3.57141	0.0734499							0.0721116	0.0139574	0.0734499
7.67802	3.57295	0.0734369							0.0721426	0.0137269	0.0734369
7.67564	3.57446	0.073424							0.072173	0.0134956	0.073424
7.67327	3.57595	0.0734123							0.0722033	0.0132684	0.0734123
7.67089	3.57468	0.0733813							0.0721776	0.0132369	0.0733813
7.66852	3.57269	0.0733452							0.0721373	0.013256	0.0733452
7.66615	3.57069	0.0733097							0.072097	0.0132789	0.0733097
7.66378	3.5688	0.0732747							0.0720587	0.0132935	0.0732747
7.66141	3.56787	0.0732411							0.0720401	0.0132093	0.0732411
7.65905	3.56696	0.0732089							0.0720217	0.0131308	0.0732089
7.65668	3.56604	0.0731758							0.0720031	0.0130481	0.0731758
7.65432	3.56519	0.0731413							0.071986	0.012949	0.0731413
7.65196	3.56449	0.0731051							0.0719719	0.0128223	0.0731051
7.6496	3.56378	0.0730692							0.0719575	0.0126974	0.0730692
7.64724	3.56307	0.0730337							0.0719432	0.012574	0.0730337
7.64488	3.56119	0.072998							0.0719051	0.0125839	0.072998
7.64253	3.55862	0.0729616							0.0718533	0.0126692	0.0729616
7.64017	3.55602	0.0729254							0.0718009	0.0127573	0.0729254
7.63782	3.55346	0.0728894							0.071749	0.0128431	0.0728894
7.63547	3.55019	0.0727821							0.0716831	0.0126005	0.0727821
7.63312	3.54686	0.0726702							0.0716158	0.012334	0.0726702
7.63077	3.54353	0.0725595							0.0715486	0.0120695	0.0725595
7.62842	3.53969	0.0724567							0.071471	0.0119104	0.0724567
7.62608	3.53395	0.0723857							0.0713552	0.0121705	0.0723857
7.62373	3.52819	0.0723163							0.0712389	0.0124365	0.0723163
7.62139	3.52245	0.0722478							0.071123	0.0126987	0.0722478
7.61905	3.51828	0.0722126							0.0710387	0.0129679	0.0722126
7.61671	3.51583	0.0722126							0.0709894	0.0132354	0.0722126
7.61437	3.51339	0.0722147							0.07094	0.0135084	0.0722147
7.61203	3.51093	0.0722174							0.0708904	0.0137803	0.0722174
7.6097	3.50931	0.0722185							0.0708577	0.0139536	0.0722185
7.60736	3.50796	0.072219							0.0708305	0.0140935	0.072219
7.60503	3.5066	0.072219							0.070803	0.014231	0.072219
7.6027	3.50543	0.0722215							0.0707794	0.0143608	0.0722215
7.60037	3.50726	0.0722392							0.0708164	0.0142668	0.0722392
7.59804	3.50912	0.0722581							0.0708539	0.0141763	0.0722581
7.59571	3.51096	0.0722764							0.0708909	0.0140839	0.0722764
7.59339	3.51061	0.0722536							0.0708838	0.0140022	0.0722536
7.59106	3.50599	0.0721487							0.0707907	0.0139328	0.0721487
7.58874	3.50137	0.0720438							0.0706973	0.0138636	0.0720438
7.58642	3.49678	0.0719395							0.0706046	0.0137944	0.0719395
7.5841	3.49387	0.0718421							0.0705459	0.0135853	0.0718421
7.58178	3.49201	0.0717502							0.0705084	0.013291	0.0717502
7.57946	3.49016	0.0716594							0.0704709	0.0129969	0.0716594
7.57715	3.4883	0.0715703							0.0704334	0.012706	0.0715703
7.57483	3.48492	0.0714845							0.0703651	0.0126009	0.0714845
7.57252	3.48134	0.0713987							0.0702929	0.0125176	0.0713987
7.57021	3.47777	0.0713141							0.0702209	0.0124391	0.0713141
7.5679	3.47467	0.0712407							0.0701582	0.0123719	0.0712407
7.56559	3.47352	0.071215							0.070135	0.0123553	0.071215
7.56328	3.47236	0.0711892							0.0701116	0.0123397	0.0711892
7.56098	3.47121	0.0711636							0.0700884	0.0123236	0.0711636
7.55867	3.46967	0.0711245							0.0700572	0.0122754	0.0711245
7.55637	3.46772	0.0710715							0.0700179	0.0121919	0.0710715
7.55407	3.46575	0.0710178							0.0699781	0.0121075	0.0710178
7.55177	3.46379	0.0709647							0.0699386	0.0120244	0.0709647
7.54947	3.46291	0.0709679							0.0699207	0.0121464	0.0709679
7.54717	3.46235	0.070989							0.0699094	0.0123332	0.070989
7.54487	3.4618	0.0710111							0.0698983	0.012522	0.0710111
7.54258	3.46099	0.0710237							0.0698819	0.0126838	0.0710237
7.54029	3.45614	0.0708885							0.069784	0.012465	0.0708885
7.53799	3.4513	0.0707545							0.0696863	0.012248	0.0707545
7.5357	3.44645	0.0706201							0.0695884	0.0120272	0.0706201
7.53341	3.44272	0.0705233							0.0695131	0.0118938	0.0705233
7.53113	3.44121	0.0704963							0.0694826	0.011912	0.0704963
7.52884	3.43967	0.0704695							0.0694516	0.0119339	0.0704695
7.52656	3.43817	0.0704436							0.0694212	0.0119584	0.0704436
7.52427	3.4349	0.0703972							0.0693552	0.0120676	0.0703972
7.52199	3.43056	0.0703396							0.0692676	0.0122335	0.0703396
7.51971	3.42623	0.0702837							0.0691802	0.0124058	0.0702837
7.51743	3.42189	0.0702298							0.0690926	0.0125876	0.0702298
7.51515	3.42067	0.0701615							0.0690679	0.0123393	0.0701615
7.51288	3.41974	0.0700938							0.069049	0.0120573	0.0700938
7.5106	3.4188	0.0700274							0.0690301	0.0117762	0.0700274
7.50833	3.41668	0.0699542							0.0689873	0.0115906	0.0699542
7.50605	3.4099	0.0698492							0.0688504	0.0117705	0.0698492
7.50378	3.4031	0.069745							0.0687131	0.0119527	0.069745
7.50151	3.3963	0.0696422							0.0685759	0.0121401	0.0696422
7.49924	3.39014	0.0695433							0.0684515	0.0122746	0.0695433
7.49698	3.38462	0.0694477							0.06834	0.0123548	0.0694477
7.49471	3.37911	0.0693538							0.0682287	0.0124421	0.0693538
7.49245	3.37357	0.0692589							0.0681169	0.0125258	0.0692589
7.49018	3.36743	0.0691453							0.067993	0.0125707	0.0691453
7.48792	3.36114	0.0690283							0.0678658	0.0126149	0.0690283
7.48566	3.35483	0.0689124							0.0677384	0.0126658	0.0689124
7.4834	3.34913	0.0688066							0.0676233	0.0127053	0.0688066
7.48115	3.35018	0.0687812							0.0676445	0.0124531	0.0687812
7.47889	3.35125	0.0687578							0.0676662	0.0122034	0.0687578
7.47664	3.35228	0.0687342							0.067687	0.011952	0.0687342
7.47438	3.35034	0.068664							0.0676478	0.0117696	0.068664
7.47213	3.34353	0.068517							0.0675103	0.0117023	0.068517
7.46988	3.33671	0.0683694							0.0673725	0.0116325	0.0683694
7.46763	3.32987	0.0682224							0.0672346	0.0115677	0.0682224
7.46538	3.32197	0.0680501							0.0670749	0.0114789	0.0680501
7.46314	3.31352	0.0678666							0.0669045	0.0113871	0.0678666
7.46089	3.30507	0.0676836							0.0667338	0.0112994	0.0676836
7.45865	3.2966	0.0675004							0.0665628	0.0112117	0.0675004
7.4564	3.28881	0.067344							0.0664054	0.0112041	0.067344
7.45416	3.28103	0.0671907							0.0662483	0.0112141	0.0671907
7.45192	3.27327	0.0670404							0.0660917	0.0112387	0.0670404
7.44968	3.26444	0.0668737							0.0659134	0.0112922	0.0668737
7.44745	3.25256	0.0666505							0.0656734	0.0113708	0.0666505
7.44521	3.24067	0.066429							0.0654335	0.0114572	0.066429
7.44298	3.22876	0.0662092							0.065193	0.0115554	0.0662092
7.44074	3.21987	0.0660656							0.0650135	0.0117438	0.0660656
7.43851	3.2135	0.0659866							0.0648848	0.0120079	0.0659866
7.43628	3.20711	0.0659096							0.0647559	0.0122782	0.0659096
7.43405	3.20077	0.0658363							0.0646277	0.0125572	0.0658363
7.43182	3.1952	0.0657025							0.0645154	0.0124329	0.0657025
7.4296	3.18983	0.065559							0.0644069	0.0122367	0.065559
7.42737	3.18447	0.0654161							0.0642986	0.0120395	0.0654161
7.42515	3.17841	0.0652626							0.0641763	0.011858	0.0652626
7.42293	3.16823	0.0650438							0.0639708	0.0117658	0.0650438
7.42071	3.15803	0.0648246							0.0637648	0.0116738	0.0648246
7.41849	3.14784	0.0646058							0.0635591	0.0115821	0.0646058
7.41627	3.13818	0.064417							0.063364	0.0116001	0.064417
7.41405	3.12914	0.0642645							0.0631814	0.0117491	0.0642645
7.41183	3.12012	0.0641137							0.0629994	0.0119014	0.0641137
7.40962	3.11109	0.0639635							0.0628171	0.0120559	0.0639635
7.40741	3.10381	0.0638142							0.06267	0.0120302	0.0638142
7.4052	3.0972	0.0636653							0.0625366	0.0119354	0.0636653
7.40299	3.09059	0.0635173							0.0624031	0.011845	0.0635173
7.40078	3.08398	0.0633702							0.0622697	0.0117591	0.0633702
7.39857	3.07737	0.0632281							0.0621362	0.0116999	0.0632281
7.39636	3.07074	0.0630867							0.0620023	0.0116467	0.0630867
7.39416	3.06411	0.0629477							0.0618686	0.0116057	0.0629477
7.39195	3.05707	0.0628145							0.0617263	0.0116419	0.0628145
7.38975	3.04915	0.0626971							0.0615664	0.0118534	0.0626971
7.38755	3.04123	0.0625813							0.0614065	0.012069	0.0625813
7.38535	3.03331	0.0624685							0.0612466	0.012295	0.0624685
7.38315	3.02486	0.0622805							0.0610759	0.0121901	0.0622805
7.38095	3.01605	0.0620482							0.0608981	0.0118912	0.0620482
7.37876	3.00729	0.061821							0.0607211	0.0116094	0.061821
7.37656	2.99851	0.0615976							0.0605438	0.0113449	0.0615976
7.37437	2.98784	0.0613692							0.0603286	0.0112534	0.0613692
7.37218	2.97704	0.0611409							0.0601105	0.0111772	0.0611409
7.36998	2.96623	0.0609132							0.0598922	0.0111061	0.0609132
7.3678	2.95471	0.0606928							0.0596595	0.0111512	0.0606928
7.36561	2.94057	0.0605039							0.059374	0.0116381	0.0605039
7.36342	2.92645	0.0603265							0.059089	0.0121564	0.0603265
7.36123	2.91231	0.0601612							0.0588034	0.0127095	0.0601612
7.35905	2.89761	0.0598794							0.0585066	0.0127484	0.0598794
7.35687	2.88239	0.0594866							0.0581994	0.012308	0.0594866
7.35469	2.86717	0.0590992							0.0578919	0.0118845	0.0590992
7.3525	2.85193	0.0587185							0.0575842	0.0114855	0.0587185
7.35033	2.838	0.0584125							0.057303	0.0113307	0.0584125
7.34815	2.82437	0.0581227							0.0570278	0.0112285	0.0581227
7.34597	2.81071	0.0578321							0.056752	0.0111248	0.0578321
7.3438	2.79751	0.0575501							0.0564854	0.0110187	0.0575501
7.34162	2.78741	0.0573248							0.0562814	0.0108871	0.0573248
7.33945	2.77731	0.0570993							0.0560775	0.010754	0.0570993
7.33728	2.7672	0.0568734							0.0558735	0.0106174	0.0568734
7.33511	2.75691	0.0566428							0.0556658	0.0104748	0.0566428
7.33294	2.74638	0.056409							0.055453	0.010341	0.056409
7.33077	2.73583	0.0561805							0.05524	0.0102366	0.0561805
7.3286	2.7253	0.0559584							0.0550275	0.0101647	0.0559584
7.32644	2.71655	0.0558555							0.0548507	0.0105468	0.0558555
7.32428	2.70853	0.0558073							0.0546888	0.0111171	0.0558073
7.32211	2.70049	0.0557725							0.0545264	0.0117235	0.0557725
7.31995	2.69243	0.0557458							0.0543638	0.0123359	0.0557458
7.31779	2.68212	0.055533							0.0541555	0.012292	0.055533
7.31563	2.67182	0.0553219							0.0539476	0.0122546	0.0553219
7.31348	2.66153	0.0551105							0.0537398	0.0122145	0.0551105
7.31132	2.64946	0.0548486							0.0534961	0.0121053	0.0548486
7.30917	2.63398	0.0544905							0.0531836	0.0118627	0.0544905
7.30701	2.61849	0.0541329							0.0528709	0.011621	0.0541329
7.30486	2.60301	0.0537762							0.0525581	0.011381	0.0537762
7.30271	2.58815	0.0534324							0.0522582	0.0111397	0.0534324
7.30056	2.57366	0.0531058							0.0519657	0.0109454	0.0531058
7.29841	2.55916	0.0527891							0.0516728	0.0107987	0.0527891
7.29626	2.54467	0.0524841							0.0513802	0.0107077	0.0524841
7.29412	2.53338	0.0522809							0.0511524	0.0108043	0.0522809
7.29197	2.52228	0.0520853							0.0509283	0.0109173	0.0520853
7.28983	2.51121	0.0518936							0.0507047	0.0110445	0.0518936
7.28769	2.49982	0.0516798							0.0504748	0.0110949	0.0516798
7.28555	2.48749	0.0513942							0.0502257	0.0108965	0.0513942
7.28341	2.47513	0.0511091							0.0499762	0.0107011	0.0511091
7.28127	2.4628	0.0508263							0.0497272	0.010513	0.0508263
7.27913	2.44831	0.0505375							0.0494346	0.0105004	0.0505375
7.277	2.43213	0.0502479							0.049108	0.0106422	0.0502479
7.27486	2.41595	0.049961							0.0487812	0.0107935	0.049961
7.27273	2.39977	0.0496783							0.0484546	0.0109582	0.0496783
7.2706	2.38498	0.0494365							0.048156	0.0111787	0.0494365
7.26846	2.37042	0.0492028							0.0478619	0.0114087	0.0492028
7.26633	2.35588	0.0489734							0.0475683	0.0116471	0.0489734
7.26421	2.3415	0.0487373							0.047278	0.0118372	0.0487373
7.26208	2.32793	0.0484645							0.047004	0.0118082	0.0484645
7.25995	2.31439	0.0481924							0.0467306	0.0117798	0.0481924
7.25783	2.30081	0.0479203							0.0464564	0.0117543	0.0479203
7.2557	2.28738	0.0476599							0.0461852	0.0117642	0.0476599
7.25358	2.27405	0.04741							0.045916	0.0118082	0.04741
7.25146	2.26074	0.0471626							0.0456473	0.0118586	0.0471626
7.24934	2.24741	0.0469162							0.0453782	0.0119145	0.0469162
7.24722	2.23392	0.0466656							0.0451057	0.0119645	0.0466656
7.24511	2.22036	0.0464184							0.044832	0.0120316	0.0464184
7.24299	2.2068	0.04618							0.0445583	0.0121306	0.04618
7.24088	2.1934	0.0459399							0.0442877	0.0122098	0.0459399
7.23876	2.18132	0.0456162							0.0440437	0.0118742	0.0456162
7.23665	2.16921	0.0452918							0.0437992	0.0115317	0.0452918
7.23454	2.15711	0.0449694							0.0435549	0.01119	0.0449694
7.23243	2.14319	0.0446445							0.0432739	0.0109773	0.0446445
7.23032	2.12649	0.0443184							0.0429368	0.01098	0.0443184
7.22821	2.10981	0.0440023							0.0425999	0.0110207	0.0440023
7.22611	2.09312	0.0436946							0.0422629	0.0110933	0.0436946
7.224	2.08014	0.0433981							0.0420008	0.0109234	0.0433981
7.2219	2.06872	0.0431148							0.0417702	0.0106836	0.0431148
7.2198	2.05732	0.0428483							0.0415401	0.0105074	0.0428483
7.21769	2.04576	0.0425977							0.0413066	0.010408	0.0425977
7.2156	2.02749	0.0424497							0.0409377	0.0112285	0.0424497
7.2135	2.00925	0.0423441							0.0405694	0.0121305	0.0423441
7.2114	1.991	0.042284							0.040201	0.0131078	0.042284
7.2093	1.97477	0.0420804							0.0398732	0.0134496	0.0420804
7.20721	1.96246	0.0415354							0.0396246	0.012453	0.0415354
7.20511	1.95015	0.0410086							0.0393761	0.0114556	0.0410086
7.20302	1.93785	0.040503							0.0391278	0.0104644	0.040503
7.20093	1.92324	0.0402383							0.0388327	0.0105424	0.0402383
7.19884	1.90734	0.040127							0.0385117	0.0112706	0.040127
7.19675	1.89145	0.0400497							0.0381909	0.0120597	0.0400497
7.19466	1.87554	0.0400101							0.0378696	0.0129112	0.0400101
7.19257	1.85754	0.0397291							0.0375063	0.0131026	0.0397291
7.19049	1.83946	0.0394442							0.0371412	0.0132807	0.0394442
7.18841	1.82139	0.0391728							0.0367763	0.0134912	0.0391728
7.18632	1.80393	0.0388476							0.0364238	0.0135072	0.0388476
7.18424	1.78821	0.0383417							0.0361063	0.0129006	0.0383417
7.18216	1.77251	0.0378459							0.0357893	0.0123061	0.0378459
7.18008	1.75678	0.037361							0.0354718	0.0117303	0.037361
7.178	1.74167	0.0372649							0.0351666	0.0123281	0.0372649
7.17593	1.72697	0.0375197							0.0348697	0.0138502	0.0375197
7.17385	1.71227	0.0378661							0.0345731	0.0154447	0.0378661
7.17178	1.69758	0.0383018							0.0342765	0.0170925	0.0383018
7.1697	1.68555	0.0375533							0.0340335	0.0158737	0.0375533
7.16763	1.6738	0.0367547							0.0337963	0.0144469	0.0367547
7.16556	1.66207	0.0360571							0.0335594	0.0131866	0.0360571
7.16349	1.65116	0.035501							0.033339	0.0121995	0.035501
7.16142	1.6436	0.0351378							0.0331865	0.0115465	0.0351378
7.15935	1.63602	0.0348284							0.0330334	0.0110369	0.0348284
7.15729	1.62846	0.0345782							0.0328808	0.0107008	0.0345782
7.15522	1.61771	0.0345077							0.0326637	0.0111294	0.0345077
7.15316	1.60404	0.0346061							0.0323878	0.0121907	0.0346061
7.1511	1.59036	0.0347562							0.0321116	0.0132982	0.0347562
7.14903	1.57668	0.0349616							0.0318353	0.0144508	0.0349616
7.14697	1.56321	0.0349501							0.0315634	0.0150088	0.0349501
7.14492	1.54981	0.03495							0.0312927	0.0155649	0.03495
7.14286	1.53639	0.0350205							0.0310218	0.0162507	0.0350205
7.1408	1.52263	0.035039							0.030744	0.0168088	0.035039
7.13875	1.50703	0.0344319							0.030429	0.0161129	0.0344319
7.13669	1.49143	0.0338759							0.030114	0.0155153	0.0338759
7.13464	1.47587	0.0333676							0.0297998	0.0150123	0.0333676
7.13259	1.45982	0.0330776							0.0294758	0.0150102	0.0330776
7.13054	1.44331	0.0330002							0.0291424	0.0154834	0.0330002
7.12849	1.4268	0.0329353							0.028809	0.0159616	0.0329353
7.12644	1.41029	0.0328894							0.0284756	0.0164577	0.0328894
7.12439	1.39783	0.0326144							0.0282241	0.0163432	0.0326144
7.12234	1.38651	0.0322677							0.0279954	0.0160455	0.0322677
7.1203	1.37517	0.0319319							0.0277666	0.0157692	0.0319319
7.11826	1.36367	0.0316004							0.0275344	0.0155063	0.0316004
7.11621	1.35067	0.0313516							0.0272718	0.0154653	0.0313516
7.11417	1.33767	0.0311977							0.0270094	0.0156137	0.0311977
7.11213	1.32468	0.0311487							0.026747	0.0159637	0.0311487
7.11009	1.31195	0.0311							0.0264899	0.0162939	0.0311
7.10805	1.29961	0.0309744							0.0262409	0.0164568	0.0309744
7.10602	1.28729	0.0308916							0.0259921	0.0166943	0.0308916
7.10398	1.27496	0.0308617							0.0257431	0.0170216	0.0308617
7.10195	1.26304	0.030249							0.0255024	0.0162674	0.030249
7.09991	1.25129	0.0294458							0.0252652	0.0151236	0.0294458
7.09788	1.23952	0.0286855							0.0250275	0.0140173	0.0286855
7.09585	1.22785	0.0280068							0.0247918	0.0130287	0.0280068
7.09382	1.21751	0.0278524							0.0245831	0.0130931	0.0278524
7.09179	1.20716	0.027759							0.0243741	0.0132841	0.027759
7.08977	1.19681	0.0277291							0.0241651	0.0135996	0.0277291
7.08774	1.18589	0.0275965							0.0239448	0.0137191	0.0275965
7.08571	1.17409	0.027262							0.0237063	0.013462	0.027262
7.08369	1.16227	0.0270335							0.0234679	0.0134189	0.0270335
7.08167	1.15045	0.026908							0.0232292	0.0135811	0.026908
7.07965	1.1426	0.0272253							0.0230706	0.0144556	0.0272253
7.07763	1.13642	0.0277436							0.0229459	0.0155946	0.0277436
7.07561	1.13025	0.0283199							0.0228213	0.0167691	0.0283199
7.07359	1.124	0.0289398							0.0226951	0.0179567	0.0289398
7.07157	1.1135	0.028708							0.0224831	0.017851	0.028708
7.06956	1.10299	0.0284822							0.0222709	0.0177551	0.0284822
7.06754	1.09249	0.0282559							0.0220588	0.0176579	0.0282559
7.06553	1.08061	0.028037							0.0218189	0.017607	0.028037
7.06351	1.06604	0.0278586							0.0215248	0.0176857	0.0278586
7.0615	1.05147	0.0277181							0.0212307	0.01782	0.0277181
7.05949	1.03691	0.0275995							0.0209366	0.0179831	0.0275995
7.05748	1.02633	0.0272374							0.0207231	0.0176757	0.0272374
7.05548	1.01781	0.0268066							0.0205508	0.0172121	0.0268066
7.05347	1.00926	0.026456							0.0203783	0.0168713	0.026456
7.05146	1.00074	0.0262055							0.0202064	0.0166863	0.0262055
7.04946	0.987526	0.0266504							0.0199395	0.0176822	0.0266504
7.04746	0.974308	0.0272343							0.0196726	0.0188334	0.0272343
7.04545	0.961089	0.0279596							0.0194057	0.0201285	0.0279596
7.04345	0.949741	0.0281142							0.0191765	0.0205589	0.0281142
7.04145	0.942396	0.0270102							0.0190282	0.0191697	0.0270102
7.03946	0.935063	0.0262536							0.0188802	0.0182426	0.0262536
7.03746	0.927705	0.025892							0.0187316	0.0178752	0.025892
7.03546	0.918564	0.0252635							0.018547	0.0171537	0.0252635
7.03347	0.908351	0.0247721							0.0183408	0.0166515	0.0247721
7.03147	0.898175	0.0248919							0.0181354	0.0170503	0.0248919
7.02948	0.887987	0.0256424							0.0179296	0.0183319	0.0256424
7.02749	0.879432	0.0250316							0.0177569	0.017643	0.0250316
7.0255	0.87094	0.0244665							0.0175854	0.0170106	0.0244665
7.02351	0.862447	0.0240503							0.017414	0.0165882	0.0240503
7.02152	0.853818	0.02378							0.0172397	0.0163792	0.02378
7.01953	0.844926	0.0236168							0.0170602	0.0163311	0.0236168
7.01754	0.836022	0.0234821							0.0168804	0.0163237	0.0234821
7.01556	0.827106	0.0233658							0.0167004	0.0163419	0.0233658
7.01358	0.818626	0.0232388							0.0165292	0.0163348	0.0232388
7.01159	0.81042	0.0230913							0.0163635	0.0162925	0.0230913
7.00961	0.802202	0.0229508							0.0161975	0.0162598	0.0229508
7.00763	0.793984	0.0227995							0.0160316	0.0162112	0.0227995
7.00565	0.788048	0.0223404							0.0159117	0.0156815	0.0223404
7.00367	0.782249	0.0218607							0.0157947	0.0151136	0.0218607
7.00169	0.776463	0.0214011							0.0156778	0.0145676	0.0214011
6.99972	0.770415	0.021073							0.0155557	0.0142159	0.021073
6.99774	0.763643	0.0211938							0.015419	0.0145407	0.0211938
6.99577	0.756897	0.0214442							0.0152828	0.015043	0.0214442
6.9938	0.750125	0.0218445							0.015146	0.0157411	0.0218445
6.99182	0.743578	0.022409							0.0150138	0.0166357	0.022409
6.98985	0.737194	0.0234988							0.0148849	0.0181833	0.0234988
6.98788	0.730796	0.025161							0.0147557	0.02038	0.025161
6.98592	0.724399	0.0273192							0.0146266	0.0230738	0.0273192
6.98395	0.718251	0.0256513							0.0145024	0.0211582	0.0256513
6.98198	0.712128	0.0238153							0.0143788	0.0189847	0.0238153
6.98002	0.705992	0.0222639							0.0142549	0.017102	0.0222639
6.97805	0.698909	0.0212801							0.0141119	0.0159278	0.0212801
6.97609	0.68907	0.0211842							0.0139132	0.0159747	0.0211842
6.97413	0.679268	0.0214126							0.0137153	0.0164435	0.0214126
6.97217	0.669454	0.0219635							0.0135172	0.0173113	0.0219635
6.97021	0.660974	0.02183							0.0133459	0.0172753	0.02183
6.96825	0.653479	0.0211223							0.0131946	0.016494	0.0211223
6.96629	0.645972	0.0205765							0.013043	0.0159145	0.0205765
6.96434	0.638477	0.0202546							0.0128917	0.0156222	0.0202546
6.96238	0.63001	0.0203015							0.0127207	0.0158219	0.0203015
6.96043	0.621467	0.0209711							0.0125482	0.0168026	0.0209711
6.95847	0.612937	0.0222464							0.012376	0.0184861	0.0222464
6.95652	0.604794	0.0230952							0.0122116	0.0196026	0.0230952
6.95457	0.597998	0.0212349							0.0120744	0.017468	0.0212349
6.95262	0.591201	0.0197625							0.0119371	0.01575	0.0197625
6.95067	0.58438	0.0188244							0.0117994	0.0146674	0.0188244
6.94872	0.579467	0.0191771							0.0117002	0.0151943	0.0191771
6.94678	0.575913	0.0209524							0.0116285	0.0174294	0.0209524
6.94483	0.572346	0.0234984							0.0115564	0.0204603	0.0234984
6.94289	0.568804	0.0266443							0.0114849	0.0240419	0.0266443
6.94095	0.56338	0.025241							0.0113754	0.0225324	0.025241
6.939	0.557768	0.0236587							0.0112621	0.0208062	0.0236587
6.93706	0.552144	0.0225294							0.0111485	0.0195776	0.0225294
6.93512	0.545909	0.0223088							0.0110226	0.0193955	0.0223088
6.93318	0.537815	0.0236375							0.0108592	0.0209955	0.0236375
6.93125	0.529709	0.0251979							0.0106955	0.0228153	0.0251979
6.92931	0.521616	0.0269986							0.0105321	0.0248595	0.0269986
6.92737	0.515144	0.0266484							0.0104014	0.0245346	0.0266484
6.92544	0.509856	0.0246572							0.0102947	0.0224053	0.0246572
6.92351	0.504569	0.0226702							0.0101879	0.020252	0.0226702
6.92157	0.499281	0.0207755							0.0100811	0.0181657	0.0207755
6.91964	0.496625	0.0204485							0.0100275	0.0178211	0.0204485
6.91771	0.494231	0.0209343							0.00997918	0.0184028	0.0209343
6.91578	0.491861	0.0220471							0.00993133	0.0196836	0.0220471
6.91386	0.489155	0.023289							0.00987669	0.0210909	0.023289
6.91193	0.485377	0.0232916							0.00980041	0.0211294	0.0232916
6.91	0.481623	0.0232992							0.00972461	0.0211727	0.0232992
6.90808	0.477845	0.0233252							0.00964833	0.0212361	0.0233252
6.90615	0.472071	0.0211532							0.00953174	0.0188839	0.0211532
6.90423	0.464863	0.0178654							0.0093862	0.015201	0.0178654
6.90231	0.457655	0.015663							0.00924067	0.0126467	0.015663
6.90039	0.450447	0.015243							0.00909513	0.0122323	0.015243
6.89847	0.44385	0.0157605							0.00896192	0.0129645	0.0157605
6.89655	0.437353	0.0163452							0.00883074	0.0137544	0.0163452
6.89463	0.430831	0.0169867							0.00869905	0.0145902	0.0169867
6.89272	0.424234	0.0176239							0.00856585	0.0154022	0.0176239
6.8908	0.417363	0.0184502							0.00842712	0.0164132	0.0184502
6.88889	0.410504	0.0197346							0.00828862	0.0179096	0.0197346
6.88698	0.403633	0.0214115							0.00814989	0.0197998	0.0214115
6.88506	0.398457	0.0218171							0.00804538	0.0202795	0.0218171
6.88315	0.394454	0.0210316							0.00796455	0.0194652	0.0210316
6.88124	0.390489	0.0202351							0.00788449	0.0186358	0.0202351
6.87933	0.386511	0.0194511							0.00780417	0.0178169	0.0194511
6.87743	0.384166	0.0164638							0.00775682	0.014522	0.0164638
6.87552	0.382009	0.013572							0.00771327	0.0111671	0.013572
6.87361	0.379826	0.011213							0.00766919	0.00818013	0.011213
6.87171	0.377457	0.00996572							0.00762136	0.00642109	0.00996572
6.86981	0.374502	0.00970293							0.0075617	0.0060801	0.00970293
6.8679	0.371571	0.00974967							0.00750251	0.00622643	0.00974967
6.866	0.368615	0.0101079							0.00744283	0.00683912	0.0101079
6.8641	0.364338	0.0102648							0.00735647	0.00715877	0.0102648
6.8622	0.359175	0.010477							0.00725222	0.00756127	0.010477
6.8603	0.354	0.01119							0.00714773	0.0086096	0.01119
6.85841	0.348837	0.0122817							0.00704348	0.0100613	0.0122817
6.85651	0.342477	0.0153252							0.00691507	0.0136763	0.0153252
6.85462	0.336055	0.0193273							0.0067854	0.0180971	0.0193273
6.85272	0.329608	0.0239357							0.00665523	0.0229919	0.0239357
6.85083	0.324657	0.0272436							0.00655526	0.0264432	0.0272436
6.84894	0.323934	0.0261904							0.00654066	0.0253605	0.0261904
6.84705	0.32321	0.026043							0.00652604	0.025212	0.026043
6.84516	0.322487	0.0267377							0.00651144	0.0259327	0.0267377
6.84327	0.32114	0.0250259							0.00648425	0.0241712	0.0250259
6.84138	0.319394	0.0213907							0.00644899	0.0203954	0.0213907
6.83949	0.317624	0.0179367							0.00641325	0.016751	0.0179367
6.83761	0.315853	0.0148257							0.00637749	0.0133839	0.0148257
6.83572	0.31185	0.0135133							0.00629667	0.0119567	0.0135133
6.83384	0.307672	0.0151226							0.00621231	0.0137876	0.0151226
6.83196	0.303532	0.0191155							0.00612872	0.0181063	0.0191155
6.83007	0.299566	0.022419							0.00604864	0.0215877	0.022419
6.82819	0.296062	0.0213397							0.00597789	0.0204853	0.0213397
6.82631	0.29257	0.0204613							0.00590738	0.01959	0.0204613
6.82444	0.289066	0.0197692							0.00583663	0.0188879	0.0197692
6.82256	0.286036	0.0234588							0.00577545	0.0227367	0.0234588
6.82068	0.283292	0.030897							0.00572004	0.0303629	0.030897
6.81881	0.280524	0.039344							0.00566415	0.0389342	0.039344
6.81693	0.277768	0.0483477							0.00560851	0.0480213	0.0483477
6.81506	0.276209	0.0383128							0.00557703	0.0379047	0.0383128
6.81319	0.274688	0.0291026							0.00554632	0.0285692	0.0291026
6.81132	0.273154	0.0227099							0.00551534	0.02203	0.0227099
6.80945	0.271919	0.0219605							0.00549041	0.0212631	0.0219605
6.80758	0.271333	0.023436							0.00547858	0.0227866	0.023436
6.80571	0.270747	0.0250566							0.00546674	0.024453	0.0250566
6.80384	0.270161	0.0267928							0.00545491	0.0262316	0.0267928
6.80197	0.267954	0.0270245							0.00541035	0.0264774	0.0270245
6.80011	0.264948	0.0264597							0.00534965	0.0259132	0.0264597
6.79825	0.261918	0.025897							0.00528847	0.0253512	0.025897
6.79638	0.2589	0.0253694							0.00522754	0.0248249	0.0253694
6.79452	0.258077	0.0274541							0.00521092	0.0269551	0.0274541
6.79266	0.257266	0.029731							0.00519454	0.0292737	0.029731
6.7908	0.256468	0.0321731							0.00517843	0.0317536	0.0321731
6.78894	0.255471	0.0304888							0.0051583	0.0300493	0.0304888
6.78708	0.254174	0.0208778							0.00513211	0.0202372	0.0208778
6.78523	0.252864	0.0130211							0.00510566	0.0119783	0.0130211
6.78337	0.251542	0.0116422							0.00507897	0.0104759	0.0116422
6.78151	0.250021	0.0115317							0.00504826	0.010368	0.0115317
6.77966	0.2484	0.0118435							0.00501553	0.0107291	0.0118435
6.77781	0.246766	0.0148416							0.00498253	0.0139803	0.0148416
6.77596	0.245095	0.0192991							0.0049488	0.0186538	0.0192991
6.7741	0.24189	0.0200105							0.00488408	0.0194053	0.0200105
6.77226	0.238673	0.0209565							0.00481913	0.0203949	0.0209565
6.77041	0.235468	0.0220385							0.00475441	0.0215195	0.0220385
6.76856	0.233735	0.0223047							0.00471942	0.0217997	0.0223047
6.76671	0.234371	0.0211572							0.00473226	0.0206212	0.0211572
6.76487	0.235031	0.0200622							0.00474559	0.0194928	0.0200622
6.76302	0.23568	0.019089							0.00475869	0.0184864	0.019089
6.76118	0.232276	0.0175867							0.00468996	0.0169498	0.0175867
6.75934	0.227275	0.0213404							0.00458899	0.0208411	0.0213404
6.75749	0.222287	0.0296045							0.00448827	0.0292623	0.0296045
6.75565	0.217797	0.0385225							0.00439761	0.0382707	0.0385225
6.75381	0.218994	0.0299549							0.00442178	0.0296267	0.0299549
6.75197	0.220204	0.0229482							0.00444621	0.0225134	0.0229482
6.75014	0.221414	0.0191365							0.00447064	0.018607	0.0191365
6.7483	0.221489	0.0206855							0.00447216	0.0201963	0.0206855
6.74646	0.21998	0.0251604							0.00444169	0.0247652	0.0251604
6.74463	0.218471	0.0303398							0.00441122	0.0300174	0.0303398
6.7428	0.216974	0.0360744							0.00438099	0.0358074	0.0360744
6.74096	0.21468	0.0354643							0.00433468	0.0351984	0.0354643
6.73913	0.212173	0.0336398							0.00428406	0.0333658	0.0336398
6.7373	0.209666	0.0327171							0.00423344	0.032442	0.0327171
6.73547	0.207123	0.0328757							0.00418209	0.0326086	0.0328757
6.73364	0.204292	0.0341892							0.00412493	0.0339395	0.0341892
6.73181	0.201486	0.0359997							0.00406827	0.0357691	0.0359997
6.72999	0.198655	0.0381942							0.00401111	0.037983	0.0381942
6.72816	0.196498	0.0385729							0.00396756	0.0383684	0.0385729
6.72634	0.195064	0.036876							0.0039386	0.036665	0.036876
6.72451	0.193629	0.0354092							0.00390963	0.0351927	0.0354092
6.72269	0.192208	0.0341148							0.00388094	0.0338933	0.0341148
6.72087	0.191285	0.0308004							0.0038623	0.0305573	0.0308004
6.71905	0.190487	0.0305667							0.00384619	0.0303238	0.0305667
6.71723	0.189689	0.0344317							0.00383007	0.034218	0.0344317
6.71541	0.188679	0.0396214							0.00380968	0.0394378	0.0396214
6.71359	0.186696	0.0380772							0.00376964	0.0378902	0.0380772
6.71177	0.184713	0.036794							0.0037296	0.0366045	0.036794
6.70996	0.182755	0.0358092							0.00369007	0.0356185	0.0358092
6.70814	0.181259	0.0354992							0.00365986	0.03531	0.0354992
6.70633	0.180224	0.0356676							0.00363896	0.0354815	0.0356676
6.70451	0.179176	0.0358048							0.0036178	0.0356215	0.0358048
6.7027	0.178154	0.0359405							0.00359717	0.03576	0.0359405
6.70089	0.176445	0.0310835							0.00356266	0.0308787	0.0310835
6.69908	0.174674	0.0275061							0.0035269	0.027279	0.0275061
6.69727	0.172903	0.0271158							0.00349114	0.0268902	0.0271158
6.69546	0.171931	0.0289141							0.00347152	0.028705	0.0289141
6.69366	0.173914	0.0304498							0.00351156	0.0302467	0.0304498
6.69185	0.175871	0.0357251							0.00355107	0.0355481	0.0357251
6.69005	0.177829	0.0431704							0.0035906	0.0430209	0.0431704
6.68824	0.176507	0.0469824							0.00356391	0.046847	0.0469824
6.68644	0.172804	0.0478989							0.00348914	0.0477716	0.0478989
6.68464	0.169087	0.0496958							0.00341409	0.0495784	0.0496958
6.68283	0.165384	0.0521414							0.00333932	0.0520343	0.0521414
6.68103	0.16572	0.0504101							0.00334611	0.0502989	0.0504101
6.67924	0.166294	0.0488813							0.0033577	0.0487659	0.0488813
6.67744	0.166905	0.0479439							0.00337003	0.0478253	0.0479439
6.67564	0.166656	0.0446325							0.00336501	0.0445054	0.0446325
6.67384	0.164336	0.0353472							0.00331816	0.0351911	0.0353472
6.67205	0.162004	0.0297679							0.00327108	0.0295876	0.0297679
6.67025	0.159697	0.030903							0.0032245	0.0307343	0.030903
6.66846	0.160807	0.0285117							0.00324691	0.0283262	0.0285117
6.66667	0.163875	0.0217596							0.00330885	0.0215066	0.0217596
6.66488	0.166943	0.0155485							0.0033708	0.0151787	0.0155485
6.66308	0.169998	0.0101992							0.00343249	0.00960423	0.0101992
6.66129	0.169212	0.0220125							0.00341662	0.0217457	0.0220125
6.65951	0.168427	0.0345845							0.00340077	0.0344169	0.0345845
6.65772	0.167653	0.0473731							0.00338514	0.047252	0.0473731
6.65593	0.166581	0.0543434							0.00336349	0.0542392	0.0543434
6.65414	0.165035	0.0513193							0.00333228	0.051211	0.0513193
6.65236	0.163488	0.049369							0.00330104	0.0492585	0.049369
6.65058	0.161942	0.048774							0.00326983	0.0486643	0.048774
6.64879	0.161181	0.0519672							0.00325446	0.0518652	0.0519672
6.64701	0.160707	0.0568889							0.00324489	0.0567963	0.0568889
6.64523	0.160221	0.0621937							0.00323508	0.0621095	0.0621937
6.64345	0.15976	0.0674462							0.00322577	0.067369	0.0674462
6.64167	0.159273	0.0656538							0.00321593	0.065575	0.0656538
6.63989	0.158762	0.063888							0.00320562	0.0638075	0.063888
6.63812	0.158251	0.0621223							0.0031953	0.06204	0.0621223
6.63634	0.158849	0.0590792							0.00320737	0.058992	0.0590792
6.63456	0.160919	0.0544374							0.00324917	0.0543404	0.0544374
6.63279	0.162989	0.0499042							0.00329097	0.0497956	0.0499042
6.63102	0.16506	0.0456077							0.00333278	0.0454858	0.0456077
6.62924	0.166469	0.0411158							0.00336123	0.0409781	0.0411158
6.62747	0.167691	0.0385412							0.00338591	0.0383922	0.0385412
6.6257	0.168888	0.038593							0.00341007	0.0384421	0.038593
6.62393	0.169649	0.0412041							0.00342544	0.0410615	0.0412041
6.62216	0.167566	0.044978							0.00338338	0.0448506	0.044978
6.6204	0.165496	0.0491911							0.00334159	0.0490775	0.0491911
6.61863	0.163401	0.0535894							0.00329928	0.0534877	0.0535894
6.61686	0.162491	0.0550286							0.00328091	0.0549307	0.0550286
6.6151	0.162715	0.0539024							0.00328543	0.0538021	0.0539024
6.61333	0.162952	0.0536862							0.00329022	0.0535853	0.0536862
6.61157	0.163176	0.0542916							0.00329474	0.0541915	0.0542916
6.60981	0.163613	0.0580817							0.00330356	0.0579876	0.0580817
6.60805	0.164062	0.062381							0.00331263	0.062293	0.062381
6.60629	0.164498	0.0667882							0.00332143	0.0667055	0.0667882
6.60453	0.164461	0.0695453							0.00332069	0.069466	0.0695453
6.60277	0.162653	0.0665084							0.00328418	0.0664273	0.0665084
6.60101	0.160869	0.0636542							0.00324816	0.0635713	0.0636542
6.59926	0.159061	0.0611748							0.00321165	0.0610905	0.0611748
6.5975	0.159036	0.0597826							0.00321115	0.0596963	0.0597826
6.59574	0.160271	0.0593394							0.00323609	0.0592511	0.0593394
6.59399	0.161518	0.0589076							0.00326126	0.0588173	0.0589076
6.59224	0.162765	0.0584292							0.00328644	0.0583367	0.0584292
6.59049	0.162042	0.060384							0.00327184	0.0602953	0.060384
6.58873	0.161181	0.0627235							0.00325446	0.062639	0.0627235
6.58699	0.160333	0.0652175							0.00323734	0.0651371	0.0652175
6.58524	0.159747	0.0644732							0.00322551	0.0643925	0.0644732
6.58349	0.159834	0.0561207							0.00322726	0.0560279	0.0561207
6.58174	0.159922	0.0482303							0.00322904	0.0481221	0.0482303
6.58	0.160021	0.0410888							0.00323104	0.0409615	0.0410888
6.57825	0.158251	0.0416925							0.0031953	0.0415698	0.0416925
6.57651	0.155569	0.0463215							0.00314115	0.0462149	0.0463215
6.57476	0.152876	0.0513573							0.00308677	0.0512644	0.0513573
6.57302	0.150207	0.0566699							0.00303288	0.0565887	0.0566699
6.57128	0.148923	0.0586906							0.00300695	0.0586135	0.0586906
6.56954	0.147638	0.0608954							0.00298101	0.0608224	0.0608954
6.5678	0.146366	0.0633081							0.00295532	0.0632391	0.0633081
6.56606	0.145456	0.0616688							0.00293695	0.0615989	0.0616688
6.56432	0.145157	0.0542118							0.00293091	0.0541325	0.0542118
6.56258	0.144845	0.0474082							0.00292461	0.0473179	0.0474082
6.56085	0.144533	0.0413804							0.00291831	0.0412773	0.0413804
6.55911	0.14381	0.0384712							0.00290372	0.0383615	0.0384712
6.55738	0.142974	0.0383838							0.00288684	0.0382751	0.0383838
6.55564	0.142139	0.0407617							0.00286998	0.0406606	0.0407617
6.55391	0.141091	0.0444262							0.00284882	0.0443348	0.0444262
6.55218	0.138472	0.0417377							0.00279593	0.0416439	0.0417377
6.55045	0.135829	0.0393845							0.00274257	0.0392889	0.0393845
6.54872	0.13321	0.0372754							0.00268969	0.0371783	0.0372754
6.54699	0.131988	0.0389815							0.00266501	0.0388903	0.0389815
6.54526	0.1323	0.0456342							0.00267131	0.045556	0.0456342
6.54354	0.132599	0.0533024							0.00267735	0.0532351	0.0533024
6.54181	0.132886	0.0617116							0.00268315	0.0616532	0.0617116
6.54008	0.133746	0.0524291							0.00270051	0.0523595	0.0524291
6.53836	0.134681	0.0433498							0.00271939	0.0432644	0.0433498
6.53664	0.135642	0.0396973							0.00273879	0.0396027	0.0396973
6.53491	0.136253	0.0417078							0.00275113	0.041617	0.0417078
6.53319	0.135679	0.0445119							0.00273954	0.0444275	0.0445119
6.53147	0.135118	0.0493585							0.00272821	0.0492831	0.0493585
6.52975	0.134557	0.055937							0.00271689	0.055871	0.055937
6.52803	0.134844	0.0619919							0.00272268	0.0619321	0.0619919
6.52632	0.135766	0.0684291							0.0027413	0.0683742	0.0684291
6.5246	0.136689	0.0759962							0.00275993	0.075946	0.0759962
6.52288	0.137599	0.084342							0.00277831	0.0842962	0.084342
6.52117	0.135043	0.0672425							0.0027267	0.0671872	0.0672425
6.51945	0.132324	0.0514881							0.0026718	0.0514187	0.0514881
6.51774	0.129618	0.0422557							0.00261716	0.0421745	0.0422557
6.51603	0.127586	0.0439261							0.00257613	0.0438505	0.0439261
6.51432	0.127024	0.048998							0.00256478	0.0489308	0.048998
6.5126	0.126451	0.0570761							0.00255321	0.0570189	0.0570761
6.51089	0.12589	0.0671808							0.00254189	0.0671327	0.0671808
6.50919	0.127087	0.0626773							0.00256606	0.0626247	0.0626773
6.50748	0.129045	0.052019							0.00260559	0.0519537	0.052019
6.50577	0.131003	0.041784							0.00264513	0.0417002	0.041784
6.50406	0.132699	0.0332352							0.00267937	0.033127	0.0332352
6.50236	0.130691	0.0437293							0.00263883	0.0436496	0.0437293
6.50066	0.128696	0.0546678							0.00259854	0.054606	0.0546678
6.49895	0.126713	0.0659228							0.0025585	0.0658731	0.0659228
6.49725	0.126214	0.0697695							0.00254843	0.0697229	0.0697695
6.49555	0.127673	0.0642183							0.00257789	0.0641666	0.0642183
6.49385	0.12912	0.0593243							0.00260711	0.059267	0.0593243
6.49215	0.130554	0.0549727							0.00263606	0.0549094	0.0549727
6.49045	0.130491	0.0485885							0.00263479	0.048517	0.0485885
6.48875	0.130017	0.0427481							0.00262522	0.0426674	0.0427481
6.48705	0.129556	0.0388248							0.00261591	0.0387365	0.0388248
6.48536	0.129394	0.0372807							0.00261264	0.0371891	0.0372807
6.48366	0.130628	0.0364041							0.00263755	0.0363084	0.0364041
6.48196	0.131863	0.0359975							0.00266249	0.0358989	0.0359975
6.48027	0.133073	0.0360041							0.00268692	0.0359037	0.0360041
6.47858	0.131913	0.0328264							0.0026635	0.0327181	0.0328264
6.47689	0.12872	0.0277209							0.00259903	0.0275987	0.0277209
6.4752	0.125541	0.0250073							0.00253484	0.0248785	0.0250073
6.47351	0.122348	0.0261518							0.00247037	0.0260349	0.0261518
6.47182	0.123171	0.025796							0.00248699	0.0256758	0.025796
6.47013	0.124381	0.0261785							0.00251142	0.0260577	0.0261785
6.46844	0.12559	0.0275966							0.00253583	0.0274799	0.0275966
6.46675	0.125952	0.031189							0.00254314	0.0310851	0.031189
6.46507	0.124393	0.0388672							0.00251166	0.0387859	0.0388672
6.46338	0.122822	0.047612							0.00247994	0.0475474	0.047612
6.4617	0.121276	0.0572201							0.00244872	0.0571676	0.0572201
6.46002	0.121425	0.0534454							0.00245173	0.0533891	0.0534454
6.45833	0.122435	0.0456167							0.00247213	0.0455496	0.0456167
6.45665	0.123445	0.0427711							0.00249252	0.0426985	0.0427711
6.45497	0.124431	0.0448469							0.00251243	0.0447765	0.0448469
6.45329	0.124842	0.0336043							0.00252073	0.0335097	0.0336043
6.45161	0.125241	0.029923							0.00252878	0.0298159	0.029923
6.44993	0.12564	0.0359378							0.00253684	0.0358481	0.0359378
6.44826	0.125615	0.037687							0.00253633	0.0376016	0.037687
6.44658	0.124942	0.0296386							0.00252275	0.029531	0.0296386
6.44491	0.124306	0.0298513							0.0025099	0.0297456	0.0298513
6.44323	0.12367	0.0383942							0.00249706	0.0383129	0.0383942
6.44156	0.123633	0.0421937							0.00249632	0.0421198	0.0421937
6.43989	0.123795	0.0484492							0.00249959	0.0483847	0.0484492
6.43821	0.123957	0.0586544							0.00250286	0.058601	0.0586544
6.43654	0.124057	0.0663307							0.00250488	0.0662834	0.0663307
6.43487	0.123957	0.0507862							0.00250286	0.0507244	0.0507862
6.4332	0.123857	0.0354449							0.00250084	0.0353566	0.0354449
6.43154	0.123757	0.0214879							0.00249882	0.0213421	0.0214879
6.42987	0.123583	0.0126484							0.00249531	0.0123998	0.0126484
6.4282	0.123358	0.00716664							0.00249076	0.00671988	0.00716664
6.42654	0.123121	0.00776196							0.00248598	0.00735309	0.00776196
6.42487	0.122909	0.0136752							0.0024817	0.0134481	0.0136752
6.42321	0.123919	0.00868364							0.00250209	0.00831536	0.00868364
6.42154	0.125017	0.0167522							0.00252426	0.0165609	0.0167522
6.41988	0.126127	0.0286985							0.00254667	0.0285853	0.0286985
6.41822	0.126962	0.0361546							0.00256353	0.0360636	0.0361546
6.41656	0.127149	0.0330796							0.00256731	0.0329798	0.0330796
6.4149	0.127349	0.0310263							0.00257135	0.0309196	0.0310263
6.41324	0.127511	0.0304797							0.00257462	0.0303708	0.0304797
6.41158	0.127162	0.0290464							0.00256757	0.0289327	0.0290464
6.40993	0.126551	0.0274742							0.00255523	0.0273551	0.0274742
6.40827	0.125927	0.0265811							0.00254263	0.0264592	0.0265811
6.40661	0.125229	0.0264237							0.00252854	0.0263024	0.0264237
6.40496	0.123246	0.0255701							0.0024885	0.0254487	0.0255701
6.4033	0.121263	0.0259275							0.00244846	0.0258117	0.0259275
6.40165	0.119268	0.0275125							0.00240818	0.0274069	0.0275125
6.4	0.118333	0.0276622							0.0023893	0.0275588	0.0276622
6.39835	0.118732	0.0266653							0.00239736	0.0265573	0.0266653
6.3967	0.119143	0.029169							0.00240566	0.0290696	0.029169
6.39505	0.11953	0.0341535							0.00241347	0.0340681	0.0341535
6.3934	0.121176	0.0293892							0.00244671	0.0292872	0.0293892
6.39175	0.123071	0.0287122							0.00248497	0.0286044	0.0287122
6.39011	0.124954	0.0347247							0.00252299	0.0346329	0.0347247
6.38846	0.126164	0.041912							0.00254742	0.0418345	0.041912
6.38681	0.124555	0.040312							0.00251493	0.0402335	0.040312
6.38517	0.122934	0.0391376							0.0024822	0.0390588	0.0391376
6.38353	0.121313	0.0387837							0.00244947	0.0387063	0.0387837
6.38188	0.121475	0.0408781							0.00245274	0.0408045	0.0408781
6.38024	0.122922	0.0456881							0.00248196	0.0456206	0.0456881
6.3786	0.124356	0.0515125							0.00251091	0.0514512	0.0515125
6.37696	0.12579	0.058079							0.00253987	0.0580235	0.058079
6.37532	0.126875	0.0578795							0.00256178	0.0578228	0.0578795
6.37368	0.127922	0.0577092							0.00258292	0.0576514	0.0577092
6.37204	0.12897	0.0580615							0.00260408	0.0580031	0.0580615
6.37041	0.129282	0.0513493							0.00261038	0.0512829	0.0513493
6.36877	0.128172	0.0332736							0.00258796	0.0331728	0.0332736
6.36714	0.127062	0.0275798							0.00256555	0.0274602	0.0275798
6.3655	0.125965	0.0408648							0.0025434	0.0407856	0.0408648
6.36387	0.125154	0.0398599							0.00252703	0.0397797	0.0398599
6.36224	0.124518	0.0338082							0.00251418	0.0337145	0.0338082
6.3606	0.123845	0.033125							0.0025006	0.0330305	0.033125
6.35897	0.123221	0.0375928							0.002488	0.0375104	0.0375928
6.35734	0.123009	0.0372846							0.00248372	0.0372018	0.0372846
6.35572	0.122797	0.0384651							0.00247944	0.0383851	0.0384651
6.35409	0.122573	0.0410088							0.00247491	0.0409341	0.0410088
6.35246	0.123707	0.0415418							0.00249781	0.0414666	0.0415418
6.35083	0.126301	0.0409662							0.00255019	0.0408868	0.0409662
6.34921	0.128883	0.042888							0.00260232	0.042809	0.042888
6.34758	0.131476	0.0465379							0.00265468	0.0464621	0.0465379
6.34596	0.130678	0.0473751							0.00263856	0.0473015	0.0473751
6.34433	0.129344	0.0479593							0.00261163	0.0478881	0.0479593
6.34271	0.127997	0.0490162							0.00258443	0.048948	0.0490162
6.34109	0.12685	0.0500893							0.00256127	0.0500238	0.0500893
6.33947	0.126226	0.0510345							0.00254867	0.0509708	0.0510345
6.33785	0.125615	0.0527655							0.00253633	0.0527045	0.0527655
6.33623	0.124992	0.0553602							0.00252376	0.0553026	0.0553602
6.33461	0.124106	0.0561387							0.00250587	0.0560827	0.0561387
6.33299	0.123059	0.0574327							0.00248473	0.057379	0.0574327
6.33138	0.122024	0.0609197							0.00246383	0.0608698	0.0609197
6.32976	0.121026	0.0664687							0.00244368	0.0664237	0.0664687
6.32815	0.122909	0.0650274							0.0024817	0.0649801	0.0650274
6.32653	0.124767	0.0652523							0.00251921	0.0652037	0.0652523
6.32492	0.126663	0.0669872							0.0025575	0.0669384	0.0669872
6.3233	0.127361	0.0625889							0.00257159	0.062536	0.0625889
6.32169	0.126413	0.0485942							0.00255245	0.0485271	0.0485942
6.32008	0.125478	0.0346765							0.00253357	0.0345839	0.0346765
6.31847	0.124518	0.0216218							0.00251418	0.0214751	0.0216218
6.31686	0.126538	0.0254588							0.00255497	0.0253302	0.0254588
6.31525	0.129244	0.0361393							0.00260961	0.036045	0.0361393
6.31365	0.131975	0.0477348							0.00266475	0.0476604	0.0477348
6.31204	0.133983	0.0578314							0.0027053	0.057768	0.0578314
6.31043	0.132661	0.0612003							0.0026786	0.0611416	0.0612003
6.30883	0.131327	0.0648675							0.00265167	0.0648133	0.0648675
6.30722	0.130017	0.0687245							0.00262522	0.0686744	0.0687245
6.30562	0.129219	0.0684106							0.0026091	0.0683608	0.0684106
6.30402	0.128795	0.0658851							0.00260054	0.0658338	0.0658851
6.30241	0.128359	0.064758							0.00259174	0.0647061	0.064758
6.30081	0.127947	0.0651586							0.00258342	0.0651074	0.0651586
6.29921	0.126102	0.0724817							0.00254617	0.072437	0.0724817
6.29761	0.124194	0.0806641							0.00250764	0.0806251	0.0806641
6.29601	0.122273	0.0895084							0.00246886	0.0894744	0.0895084
6.29442	0.122236	0.0875228							0.00246811	0.087488	0.0875228
6.29282	0.125453	0.0684325							0.00253306	0.0683856	0.0684325
6.29122	0.128671	0.0547803							0.00259804	0.0547187	0.0547803
6.28963	0.131876	0.0495094							0.00266275	0.0494377	0.0495094
6.28803	0.13427	0.0498503							0.00271109	0.0497765	0.0498503
6.28644	0.136352	0.0509083							0.00275313	0.0508338	0.0509083
6.28484	0.138435	0.052764							0.00279519	0.0526899	0.052764
6.28325	0.140168	0.0556065							0.00283018	0.0555345	0.0556065
6.28166	0.139782	0.0601793							0.00282239	0.0601131	0.0601793
6.28007	0.139383	0.0653357							0.00281433	0.0652751	0.0653357
6.27848	0.138971	0.0708317							0.00280601	0.0707761	0.0708317
6.27689	0.138335	0.0699267							0.00279317	0.0698709	0.0699267
6.2753	0.137462	0.0628134							0.00277554	0.062752	0.0628134
6.27372	0.136602	0.0555506							0.00275818	0.0554821	0.0555506
6.27213	0.135754	0.0483787							0.00274105	0.048301	0.0483787
6.27054	0.134008	0.0526901							0.0027058	0.0526205	0.0526901
6.26896	0.1322	0.0613952							0.00266929	0.0613372	0.0613952
6.26737	0.130367	0.0726811							0.00263228	0.0726334	0.0726811
6.26579	0.129681	0.0809526							0.00261843	0.0809102	0.0809526
6.26421	0.131402	0.0804049							0.00265318	0.0803611	0.0804049
6.26263	0.13311	0.0811167							0.00268767	0.0810721	0.0811167
6.26105	0.134819	0.0828016							0.00272218	0.0827568	0.0828016
6.25946	0.134108	0.0795316							0.00270782	0.0794854	0.0795316
6.25788	0.132349	0.0748765							0.0026723	0.0748288	0.0748765
6.25631	0.130566	0.0716819							0.0026363	0.0716334	0.0716819
6.25473	0.128895	0.0702822							0.00260256	0.070234	0.0702822
6.25315	0.128072	0.0694284							0.00258594	0.0693802	0.0694284
6.25157	0.127249	0.0698295							0.00256933	0.0697822	0.0698295
6.25	0.126426	0.071594							0.00255271	0.0715485	0.071594
6.24843	0.1268	0.0729772							0.00256026	0.0729322	0.0729772
6.24685	0.128284	0.0762906							0.00259023	0.0762466	0.0762906
6.24528	0.129793	0.0832103							0.00262069	0.083169	0.0832103
6.24371	0.131289	0.0928129							0.0026509	0.0927751	0.0928129
6.24213	0.132561	0.0904239							0.00267658	0.0903843	0.0904239
6.24056	0.133771	0.0868532							0.00270102	0.0868112	0.0868532
6.23899	0.134981	0.0841525							0.00272545	0.0841084	0.0841525
6.23742	0.13624	0.0788336							0.00275087	0.0787855	0.0788336
6.23586	0.137624	0.0657549							0.00277881	0.0656962	0.0657549
6.23429	0.139009	0.0534828							0.00280678	0.0534091	0.0534828
6.23272	0.140405	0.0423542							0.00283496	0.0422592	0.0423542
6.23116	0.140094	0.0416758							0.00282868	0.0415797	0.0416758
6.22959	0.138971	0.0462903							0.00280601	0.0462052	0.0462903
6.22803	0.137836	0.0519006							0.00278309	0.051826	0.0519006
6.22646	0.136727	0.0583407							0.0027607	0.0582753	0.0583407
6.2249	0.135741	0.0670986							0.00274079	0.0670426	0.0670986
6.22334	0.134756	0.0761344							0.0027209	0.0760858	0.0761344
6.22178	0.133771	0.0854087							0.00270102	0.085366	0.0854087
6.22022	0.133746	0.0857864							0.00270051	0.0857439	0.0857864
6.21866	0.134794	0.0763282							0.00272167	0.0762797	0.0763282
6.2171	0.135829	0.0673302							0.00274257	0.0672743	0.0673302
6.21554	0.136889	0.0588061							0.00276397	0.0587411	0.0588061
6.21398	0.1373	0.0601707							0.00277227	0.0601068	0.0601707
6.21242	0.137599	0.0631609							0.00277831	0.0630997	0.0631609
6.21087	0.137911	0.0660945							0.00278461	0.0660358	0.0660945
6.20931	0.137999	0.0679532							0.00278638	0.067896	0.0679532
6.20776	0.137437	0.0668634							0.00277504	0.0668058	0.0668634
6.20621	0.136889	0.066194							0.00276397	0.0661363	0.066194
6.20465	0.136352	0.0660661							0.00275313	0.0660087	0.0660661
6.2031	0.137861	0.0652219							0.0027836	0.0651625	0.0652219
6.20155	0.140443	0.0653879							0.00283573	0.0653264	0.0653879
6.2	0.143024	0.0670785							0.00288785	0.0670163	0.0670785
6.19845	0.145281	0.0698418							0.00293342	0.0697802	0.0698418
6.1969	0.142413	0.0705313							0.00287551	0.0704726	0.0705313
6.19535	0.139557	0.0732678							0.00281784	0.0732136	0.0732678
6.19381	0.136689	0.078326							0.00275993	0.0782774	0.078326
6.19226	0.135529	0.0843608							0.00273651	0.0843164	0.0843608
6.19071	0.136377	0.0917054							0.00275363	0.0916641	0.0917054
6.18917	0.137225	0.101035							0.00277076	0.100997	0.101035
6.18762	0.138073	0.111661							0.00278788	0.111626	0.111661
6.18608	0.136839	0.108061							0.00276296	0.108025	0.108061
6.18454	0.135267	0.102652							0.00273122	0.102616	0.102652
6.183	0.133684	0.0981938							0.00269926	0.0981567	0.0981938
6.18146	0.13311	0.0940134							0.00268767	0.093975	0.0940134
6.17992	0.135455	0.0885095							0.00273502	0.0884672	0.0885095
6.17838	0.137762	0.0837194							0.0027816	0.0836732	0.0837194
6.17684	0.140094	0.0797411							0.00282868	0.0796909	0.0797411
6.1753	0.142189	0.0773234							0.00287099	0.0772701	0.0773234
6.17376	0.144146	0.0764022							0.0029105	0.0763468	0.0764022
6.17223	0.146117	0.0761066							0.0029503	0.0760494	0.0761066
6.17069	0.147638	0.076508							0.00298101	0.0764499	0.076508
6.16915	0.144209	0.0766219							0.00291177	0.0765665	0.0766219
6.16762	0.140767	0.0782851							0.00284227	0.0782334	0.0782851
6.16609	0.137313	0.0815964							0.00277253	0.0815493	0.0815964
6.16455	0.136315	0.0830477							0.00275238	0.0830021	0.0830477
6.16302	0.137986	0.0812049							0.00278612	0.0811571	0.0812049
6.16149	0.139632	0.079626							0.00281936	0.0795761	0.079626
6.15996	0.141316	0.0783094							0.00285336	0.0782574	0.0783094
6.15843	0.141366	0.0751176							0.00285437	0.0750633	0.0751176
6.1569	0.141191	0.0718176							0.00285083	0.071761	0.0718176
6.15537	0.141016	0.0686048							0.0028473	0.0685457	0.0686048
6.15385	0.140804	0.0677612							0.00284302	0.0677015	0.0677612
6.15232	0.140443	0.0730124							0.00283573	0.0729573	0.0730124
6.15079	0.140094	0.0790611							0.00282868	0.0790105	0.0790611
6.14927	0.139732	0.0856394							0.00282138	0.0855929	0.0856394
6.14774	0.138398	0.0888941							0.00279444	0.0888502	0.0888941
6.14622	0.136614	0.0912816							0.00275842	0.09124	0.0912816
6.1447	0.134831	0.0944807							0.00272242	0.0944415	0.0944807
6.14318	0.133235	0.0972641							0.00269019	0.0972269	0.0972641
6.14165	0.133996	0.0857477							0.00270556	0.085705	0.0857477
6.14013	0.134731	0.0770469							0.0027204	0.0769989	0.0770469
6.13861	0.135455	0.0718486							0.00273502	0.0717965	0.0718486
6.1371	0.136365	0.068102							0.00275339	0.0680463	0.068102
6.13558	0.1374	0.0651532							0.00277429	0.0650941	0.0651532
6.13406	0.138435	0.065467							0.00279519	0.0654073	0.065467
6.13254	0.13947	0.0687299							0.00281609	0.0686722	0.0687299
6.13103	0.14068	0.0658318							0.00284052	0.0657705	0.0658318
6.12951	0.141902	0.0628984							0.00286519	0.0628331	0.0628984
6.128	0.143149	0.060801							0.00289037	0.0607322	0.060801
6.12648	0.143722	0.0593347							0.00290194	0.0592637	0.0593347
6.12497	0.1428	0.0578347							0.00288332	0.0577628	0.0578347
6.12346	0.141877	0.0573511							0.00286469	0.0572795	0.0573511
6.12195	0.140929	0.0579776							0.00284554	0.0579078	0.0579776
6.12043	0.140193	0.0558688							0.00283068	0.055797	0.0558688
6.11892	0.139507	0.0526707							0.00281683	0.0525953	0.0526707
6.11742	0.138847	0.0498133							0.00280351	0.0497344	0.0498133
6.11591	0.13826	0.0481742							0.00279165	0.0480933	0.0481742
6.1144	0.13846	0.0523702							0.00279569	0.0522955	0.0523702
6.11289	0.138672	0.0567781							0.00279997	0.056709	0.0567781
6.11139	0.138871	0.0612979							0.00280399	0.0612338	0.0612979
6.10988	0.139744	0.0614115							0.00282162	0.0613466	0.0614115
6.10837	0.141216	0.0591037							0.00285134	0.0590349	0.0591037
6.10687	0.142687	0.058923							0.00288104	0.0588525	0.058923
6.10537	0.144159	0.0608711							0.00291076	0.0608014	0.0608711
6.10386	0.141839	0.0615958							0.00286392	0.0615292	0.0615958
6.10236	0.139258	0.0649049							0.0028118	0.064844	0.0649049
6.10086	0.136689	0.0708636							0.00275993	0.0708098	0.0708636
6.09936	0.135492	0.0714367							0.00273576	0.0713843	0.0714367
6.09786	0.136714	0.0606404							0.00276044	0.0605775	0.0606404
6.09636	0.137924	0.0531891							0.00278487	0.0531161	0.0531891
6.09486	0.139158	0.0505623							0.00280979	0.0504842	0.0505623
6.09337	0.141341	0.0555058							0.00285386	0.0554324	0.0555058
6.09187	0.143822	0.063441							0.00290396	0.0633745	0.063441
6.09037	0.146329	0.0722897							0.00295458	0.0722293	0.0722897
6.08888	0.148224	0.0792112							0.00299284	0.0791546	0.0792112
6.08738	0.147514	0.0750883							0.0029785	0.0750292	0.0750883
6.08589	0.14679	0.0719253							0.00296389	0.0718642	0.0719253
6.0844	0.146067	0.0698335							0.00294929	0.0697712	0.0698335
6.0829	0.145518	0.0671306							0.0029382	0.0670663	0.0671306
6.08141	0.145107	0.0640264							0.0029299	0.0639594	0.0640264
6.07992	0.14467	0.062319							0.00292108	0.0622505	0.062319
6.07843	0.144246	0.0619926							0.00291252	0.0619241	0.0619926
6.07694	0.1428	0.0645513							0.00288332	0.0644868	0.0645513
6.07545	0.141328	0.0674819							0.0028536	0.0674215	0.0674819
6.07397	0.139857	0.0710493							0.0028239	0.0709932	0.0710493
6.07248	0.137936	0.0758782							0.00278511	0.0758271	0.0758782
6.07099	0.135243	0.0834482							0.00273074	0.0834035	0.0834482
6.06951	0.132561	0.0922262							0.00267658	0.0921874	0.0922262
6.06802	0.12988	0.102316							0.00262245	0.102283	0.102316
6.06654	0.129469	0.100874							0.00261415	0.10084	0.100874
6.06505	0.129568	0.0968616							0.00261615	0.0968263	0.0968616
6.06357	0.129643	0.0930017							0.00261767	0.0929649	0.0930017
6.06209	0.130703	0.0877591							0.00263907	0.0877194	0.0877591
6.06061	0.134819	0.0796469							0.00272218	0.0796004	0.0796469
6.05912	0.138959	0.0745134							0.00280577	0.0744605	0.0745134
6.05764	0.143074	0.0724966							0.00288886	0.072439	0.0724966
6.05617	0.144832	0.0742425							0.00292435	0.0741849	0.0742425
6.05469	0.145256	0.0773179							0.00293291	0.0772623	0.0773179
6.05321	0.14568	0.0807497							0.00294147	0.0806961	0.0807497
6.05173	0.146104	0.0835946							0.00295003	0.0835425	0.0835946
6.05026	0.146541	0.0721288							0.00295886	0.0720681	0.0721288
6.04878	0.146952	0.0609023							0.00296716	0.06083	0.0609023
6.04731	0.147376	0.0499184							0.00297572	0.0498297	0.0499184
6.04583	0.146628	0.0466566							0.00296062	0.0465626	0.0466566
6.04436	0.144645	0.051986							0.00292058	0.0519039	0.051986
6.04289	0.142638	0.0577429							0.00288005	0.057671	0.0577429
6.04141	0.140642	0.0638935							0.00283975	0.0638304	0.0638935
6.03994	0.140617	0.05787							0.00283924	0.0578003	0.05787
6.03847	0.140817	0.0505321							0.00284328	0.050452	0.0505321
6.037	0.141016	0.0433445							0.0028473	0.0432509	0.0433445
6.03553	0.140842	0.0387098							0.00284379	0.0386052	0.0387098
6.03406	0.139919	0.0389742							0.00282515	0.0388717	0.0389742
6.03259	0.138984	0.0396554							0.00280627	0.039556	0.0396554
6.03113	0.138073	0.0407374							0.00278788	0.0406419	0.0407374
6.02966	0.139495	0.0409194							0.00281659	0.0408223	0.0409194
6.0282	0.141827	0.041372							0.00286368	0.0412728	0.041372
6.02673	0.144159	0.0424106							0.00291076	0.0423106	0.0424106
6.02527	0.14603	0.0443152							0.00294854	0.044217	0.0443152
6.0238	0.145094	0.0494132							0.00292964	0.0493263	0.0494132
6.02234	0.144171	0.055456							0.002911	0.0553795	0.055456
6.02088	0.143236	0.0621839							0.00289213	0.0621166	0.0621839
6.01942	0.142214	0.0593774							0.00287149	0.0593079	0.0593774
6.01796	0.141066	0.049993							0.00284831	0.0499118	0.049993
6.0165	0.139931	0.0435702							0.00282539	0.0434785	0.0435702
6.01504	0.138809	0.0416359							0.00280274	0.0415414	0.0416359
6.01358	0.138211	0.0397073							0.00279066	0.0396091	0.0397073
6.01212	0.137599	0.0405429							0.00277831	0.0404476	0.0405429
6.01066	0.136988	0.0442107							0.00276597	0.0441241	0.0442107
6.00921	0.136714	0.0467141							0.00276044	0.0466325	0.0467141
6.00775	0.136926	0.0456013							0.00276472	0.0455174	0.0456013
6.0063	0.137126	0.0457034							0.00276876	0.0456195	0.0457034
6.00484	0.137325	0.0471039							0.00277278	0.0470222	0.0471039
6.00339	0.140006	0.0396581							0.00282691	0.0395572	0.0396581
6.00194	0.143224	0.0333911							0.00289188	0.0332656	0.0333911
6.00048	0.146454	0.0318584							0.0029571	0.0317209	0.0318584
5.99903	0.148287	0.0344271							0.00299411	0.0342966	0.0344271
5.99758	0.145768	0.0376482							0.00294325	0.037533	0.0376482
5.99613	0.143224	0.0426159							0.00289188	0.0425176	0.0426159
5.99468	0.14068	0.0490858							0.00284052	0.0490036	0.0490858
5.99323	0.140567	0.0422347							0.00283824	0.0421392	0.0422347
5.99179	0.14174	0.0288162							0.00286192	0.0286738	0.0288162
5.99034	0.142924	0.0168067							0.00288583	0.0165571	0.0168067
5.98889	0.143797	0.0108591							0.00290345	0.0104638	0.0108591
5.98745	0.141503	0.00817341							0.00285713	0.00765777	0.00817341
5.986	0.139221	0.00962776							0.00281106	0.00920824	0.00962776
5.98456	0.136901	0.0141992							0.00276421	0.0139275	0.0141992
5.98311	0.13538	0.0172136							0.0027335	0.0169951	0.0172136
5.98167	0.134656	0.0209048							0.00271888	0.0207272	0.0209048
5.98023	0.133908	0.0275411							0.00270378	0.0274081	0.0275411
5.97879	0.133172	0.0355074							0.00268892	0.0354054	0.0355074
5.97734	0.136203	0.0346927							0.00275012	0.0345835	0.0346927
5.9759	0.13947	0.0335912							0.00281609	0.033473	0.0335912
5.97446	0.142737	0.0328253							0.00288205	0.0326985	0.0328253
5.97302	0.143885	0.0332963							0.00290523	0.0331693	0.0332963
5.97159	0.141216	0.0370181							0.00285134	0.0369081	0.0370181
5.97015	0.138547	0.042548							0.00279745	0.0424559	0.042548
5.96871	0.135903	0.0494521							0.00274406	0.049376	0.0494521
5.96728	0.13523	0.0507068							0.00273047	0.0506333	0.0507068
5.96584	0.13513	0.0506345							0.00272846	0.0505609	0.0506345
5.96441	0.135018	0.0511478							0.00272619	0.0510751	0.0511478
5.96297	0.135243	0.0504555							0.00273074	0.0503815	0.0504555
5.96154	0.136751	0.0432939							0.00276119	0.0432058	0.0432939
5.96011	0.138273	0.0364906							0.00279192	0.0363837	0.0364906
5.95867	0.139794	0.0297779							0.00282263	0.0296438	0.0297779
5.95724	0.139458	0.0217979							0.00281584	0.0216153	0.0217979
5.95581	0.138023	0.0165509							0.00278687	0.0163146	0.0165509
5.95438	0.136564	0.0195784							0.00275741	0.0193833	0.0195784
5.95295	0.135255	0.0276323							0.00273098	0.027497	0.0276323
5.95152	0.135779	0.023437							0.00274156	0.0232761	0.023437
5.9501	0.136278	0.0229144							0.00275163	0.0227485	0.0229144
5.94867	0.136801	0.0262829							0.00276219	0.0261373	0.0262829
5.94724	0.136901	0.0271249							0.00276421	0.0269837	0.0271249
5.94582	0.136502	0.022993							0.00275616	0.0228272	0.022993
5.94439	0.136115	0.019011							0.00274834	0.0188113	0.019011
5.94297	0.135729	0.0153424							0.00274055	0.0150956	0.0153424
5.94154	0.136627	0.0179143							0.00275868	0.0177006	0.0179143
5.94012	0.137674	0.0248913							0.00277982	0.0247356	0.0248913
5.9387	0.138722	0.0333583							0.00280098	0.0332405	0.0333583
5.93728	0.139645	0.0393885							0.00281962	0.0392875	0.0393885
5.93585	0.140331	0.0402887							0.00283347	0.0401889	0.0402887
5.93443	0.141004	0.0417932							0.00284706	0.0416962	0.0417932
5.93301	0.141677	0.0437787							0.00286065	0.0436852	0.0437787
5.93159	0.141677	0.0401354							0.00286065	0.0400333	0.0401354
5.93018	0.141465	0.0351481							0.00285637	0.0350319	0.0351481
5.92876	0.141253	0.0310138							0.00285209	0.0308824	0.0310138
5.92734	0.141553	0.0273908							0.00285814	0.0272413	0.0273908
5.92593	0.143835	0.0244641							0.00290422	0.0242911	0.0244641
5.92451	0.146079	0.0267212							0.00294953	0.0265579	0.0267212
5.92309	0.148349	0.032651							0.00299536	0.0325133	0.032651
5.92168	0.148623	0.029349							0.0030009	0.0291952	0.029349
5.92027	0.147663	0.0205938							0.00298151	0.0203768	0.0205938
5.91885	0.146703	0.0155361							0.00296213	0.0152511	0.0155361
5.91744	0.145668	0.0175185							0.00294123	0.0172698	0.0175185
5.91603	0.142725	0.0131873							0.00288181	0.0128686	0.0131873
5.91462	0.139807	0.0103007							0.00282289	0.00990635	0.0103007
5.91321	0.136864	0.010532							0.00276347	0.010163	0.010532
5.9118	0.134282	0.00811538							0.00271133	0.00764906	0.00811538
5.91039	0.132063	0.0050406							0.00266653	0.00427753	0.0050406
5.90898	0.129868	0.0129346							0.00262221	0.012666	0.0129346
5.90757	0.127636	0.02253							0.00257714	0.0223822	0.02253
5.90617	0.128608	0.031141							0.00259677	0.0310326	0.031141
5.90476	0.129843	0.0405817							0.0026217	0.0404969	0.0405817
5.90336	0.131102	0.0504782							0.00264712	0.0504087	0.0504782
5.90195	0.132125	0.0518505							0.00266778	0.0517818	0.0518505
5.90055	0.132761	0.037995							0.00268062	0.0379003	0.037995
5.89914	0.133397	0.0287841							0.00269346	0.0286578	0.0287841
5.89774	0.134008	0.0288688							0.0027058	0.0287417	0.0288688
5.89634	0.134694	0.018619							0.00271965	0.0184193	0.018619
5.89494	0.135367	0.00968126							0.00273324	0.00928743	0.00968126
5.89354	0.136053	0.0189439							0.00274709	0.0187436	0.0189439
5.89214	0.136128	0.0289223							0.00274861	0.0287914	0.0289223
5.89074	0.133734	0.0218611							0.00270027	0.0216937	0.0218611
5.88934	0.131327	0.0194975							0.00265167	0.0193163	0.0194975
5.88794	0.128932	0.0240191							0.00260331	0.0238776	0.0240191
5.88654	0.129718	0.0194747							0.00261918	0.0192978	0.0194747
5.88514	0.132337	0.0182196							0.00267206	0.0180226	0.0182196
5.88375	0.134943	0.028915							0.00272468	0.0287863	0.028915
5.88235	0.1373	0.0408473							0.00277227	0.0407531	0.0408473
5.88096	0.136627	0.031875							0.00275868	0.0317554	0.031875
5.87956	0.135941	0.0240814							0.00274483	0.0239245	0.0240814
5.87817	0.13528	0.019033							0.00273148	0.018836	0.019033
5.87678	0.134145	0.0203205							0.00270857	0.0201392	0.0203205
5.87538	0.132549	0.0253307							0.00267634	0.0251889	0.0253307
5.87399	0.130928	0.0316057							0.00264361	0.031495	0.0316057
5.8726	0.129307	0.0386055							0.00261088	0.0385171	0.0386055
5.87121	0.128122	0.0360416							0.00258695	0.0359486	0.0360416
5.86982	0.126925	0.0401537							0.00256279	0.0400718	0.0401537
5.86843	0.12574	0.0501104							0.00253886	0.0500461	0.0501104
5.86705	0.125241	0.0530837							0.00252878	0.0530234	0.0530837
5.86566	0.125877	0.0413345							0.00254162	0.0412562	0.0413345
5.86427	0.126538	0.0328759							0.00255497	0.0327765	0.0328759
5.86288	0.127174	0.0306226							0.00256781	0.0305147	0.0306226
5.8615	0.129731	0.0287342							0.00261944	0.0286145	0.0287342
5.86011	0.132699	0.0261743							0.00267937	0.0260368	0.0261743
5.85873	0.135667	0.0238324							0.0027393	0.0236745	0.0238324
5.85734	0.138061	0.0220655							0.00278764	0.0218887	0.0220655
5.85596	0.138847	0.0241248							0.00280351	0.0239614	0.0241248
5.85458	0.13962	0.0295761							0.00281911	0.0294414	0.0295761
5.8532	0.140418	0.0368361							0.00283523	0.0367268	0.0368361
5.85182	0.139882	0.0338649							0.0028244	0.0337469	0.0338649
5.85044	0.138734	0.0262482							0.00280122	0.0260983	0.0262482
5.84906	0.137599	0.0198916							0.00277831	0.0196966	0.0198916
5.84768	0.136614	0.0161491							0.00275842	0.0159117	0.0161491
5.8463	0.136689	0.0163674							0.00275993	0.016133	0.0163674
5.84492	0.136751	0.0246435							0.00276119	0.0244884	0.0246435
5.84354	0.136814	0.035652							0.00276246	0.0355448	0.035652
5.84217	0.136739	0.0365362							0.00276094	0.0364318	0.0365362
5.84079	0.136502	0.0300572							0.00275616	0.0299305	0.0300572
5.83942	0.136278	0.0260463							0.00275163	0.0259005	0.0260463
5.83804	0.136053	0.0259127							0.00274709	0.0257667	0.0259127
5.83667	0.135143	0.0291727							0.00272872	0.0290448	0.0291727
5.83529	0.134208	0.0375516							0.00270984	0.0374537	0.0375516
5.83392	0.133285	0.0486415							0.0026912	0.048567	0.0486415
5.83255	0.132275	0.0465266							0.00267081	0.0464499	0.0465266
5.83118	0.131165	0.0306063							0.0026484	0.0304915	0.0306063
5.82981	0.13008	0.0311998							0.00262649	0.031089	0.0311998
5.82844	0.12897	0.0483859							0.00260408	0.0483157	0.0483859
5.82707	0.127112	0.0532161							0.00256656	0.0531542	0.0532161
5.8257	0.125154	0.0560066							0.00252703	0.0559496	0.0560066
5.82433	0.123196	0.058841							0.00248749	0.0587884	0.058841
5.82296	0.122747	0.057745							0.00247843	0.0576918	0.057745
5.8216	0.125466	0.0478408							0.00253333	0.0477736	0.0478408
5.82023	0.128197	0.038475							0.00258847	0.0383879	0.038475
5.81886	0.130915	0.0294703							0.00264335	0.0293515	0.0294703
5.8175	0.131838	0.0240339							0.00266199	0.023886	0.0240339
5.81614	0.132175	0.0249796							0.00266879	0.0248366	0.0249796
5.81477	0.132524	0.0311161							0.00267584	0.0310008	0.0311161
5.81341	0.132898	0.0366093							0.00268339	0.0365108	0.0366093
5.81205	0.133372	0.0320045							0.00269296	0.031891	0.0320045
5.81068	0.133858	0.0343585							0.00270277	0.034252	0.0343585
5.80932	0.134345	0.042507							0.0027126	0.0424203	0.042507
5.80796	0.135243	0.0423169							0.00273074	0.0422287	0.0423169
5.8066	0.136352	0.0382617							0.00275313	0.0381625	0.0382617
5.80524	0.13745	0.0373543							0.0027753	0.0372511	0.0373543
5.80389	0.138248	0.039215							0.00279141	0.0391155	0.039215
5.80253	0.136253	0.0415468							0.00275113	0.0414557	0.0415468
5.80117	0.134257	0.0452456							0.00271083	0.0451643	0.0452456
5.79981	0.13225	0.0502765							0.0026703	0.0502055	0.0502765
5.79846	0.1323	0.0501528							0.00267131	0.0500817	0.0501528
5.7971	0.134108	0.0457863							0.00270782	0.0457062	0.0457863
5.79575	0.135916	0.0426101							0.00274433	0.0425216	0.0426101
5.79439	0.137712	0.0406433							0.00278059	0.040548	0.0406433
5.79304	0.134781	0.0441611							0.00272141	0.0440772	0.0441611
5.79169	0.131738	0.0489529							0.00265997	0.0488806	0.0489529
5.79033	0.128708	0.0547594							0.00259879	0.0546977	0.0547594
5.78898	0.126301	0.0580343							0.00255019	0.0579782	0.0580343
5.78763	0.124717	0.0571127							0.0025182	0.0570572	0.0571127
5.78628	0.123171	0.0566005							0.00248699	0.0565459	0.0566005
5.78493	0.121612	0.0564982							0.00245551	0.0564448	0.0564982
5.78358	0.120216	0.0575751							0.00242732	0.0575239	0.0575751
5.78223	0.118844	0.0595999							0.00239962	0.0595516	0.0595999
5.78089	0.11746	0.0622931							0.00237167	0.062248	0.0622931
5.77954	0.117086	0.0616737							0.00236412	0.0616284	0.0616737
5.77819	0.118819	0.055155							0.00239911	0.0551028	0.055155
5.77685	0.120552	0.0534661							0.00243411	0.0534107	0.0534661
5.7755	0.122273	0.0565049							0.00246886	0.0564509	0.0565049
5.77416	0.121712	0.0465874							0.00245753	0.0465226	0.0465874
5.77281	0.120428	0.0378292							0.0024316	0.037751	0.0378292
5.77147	0.119143	0.0409218							0.00240566	0.040851	0.0409218
5.77013	0.118594	0.0486443							0.00239457	0.0485853	0.0486443
5.76878	0.120989	0.0409193							0.00244293	0.0408463	0.0409193
5.76744	0.123371	0.0418776							0.00249103	0.0418034	0.0418776
5.7661	0.125765	0.0501497							0.00253936	0.0500854	0.0501497
5.76476	0.12786	0.0513909							0.00258166	0.051326	0.0513909
5.76342	0.12978	0.0481695							0.00262043	0.0480982	0.0481695
5.76208	0.131688	0.0461341							0.00265896	0.0460574	0.0461341
5.76074	0.133247	0.0454537							0.00269043	0.045374	0.0454537
5.75941	0.131414	0.0469962							0.00265342	0.0469212	0.0469962
5.75807	0.129593	0.0486611							0.00261666	0.0485907	0.0486611
5.75673	0.12776	0.0504863							0.00257964	0.0504203	0.0504863
5.7554	0.126214	0.0496492							0.00254843	0.0495838	0.0496492
5.75406	0.124842	0.0473141							0.00252073	0.0472469	0.0473141
5.75273	0.123495	0.0458404							0.00249353	0.0457725	0.0458404
5.75139	0.122149	0.0451231							0.00246635	0.0450557	0.0451231
5.75006	0.120203	0.0499932							0.00242706	0.0499342	0.0499932
5.74873	0.118258	0.0596999							0.00238779	0.0596522	0.0596999
5.74739	0.1163	0.0728118							0.00234825	0.072774	0.0728118
5.74606	0.114529	0.0748056							0.00231249	0.0747699	0.0748056
5.74473	0.112958	0.0633096							0.00228077	0.0632685	0.0633096
5.7434	0.111374	0.0562712							0.00224879	0.0562262	0.0562712
5.74207	0.109815	0.0557901							0.00221731	0.0557461	0.0557901
5.74074	0.112185	0.058046							0.00226516	0.0580018	0.058046
5.73941	0.115003	0.0604577							0.00232206	0.0604131	0.0604577
5.73808	0.117821	0.0631405							0.00237896	0.0630956	0.0631405
5.73676	0.119692	0.0621152							0.00241674	0.0620682	0.0621152
5.73543	0.119879	0.0602508							0.00242052	0.0602022	0.0602508
5.7341	0.120066	0.0675075							0.00242429	0.067464	0.0675075
5.73278	0.120265	0.0813287							0.00242831	0.0812925	0.0813287
5.73145	0.120839	0.0770481							0.0024399	0.0770095	0.0770481
5.73013	0.121475	0.0695001							0.00245274	0.0694568	0.0695001
5.72881	0.122136	0.0646776							0.00246609	0.0646306	0.0646776
5.72748	0.122909	0.0638164							0.0024817	0.0637681	0.0638164
5.72616	0.124044	0.0680793							0.00250461	0.0680332	0.0680793
5.72484	0.125166	0.0735431							0.00252727	0.0734997	0.0735431
5.72352	0.126276	0.0799183							0.00254968	0.0798776	0.0799183
5.7222	0.128035	0.0738781							0.0025852	0.0738329	0.0738781
5.72088	0.130005	0.0633059							0.00262497	0.0632515	0.0633059
5.71956	0.132	0.0542587							0.00266526	0.0541932	0.0542587
5.71824	0.132948	0.0484367							0.0026844	0.0483623	0.0484367
5.71692	0.128484	0.0524951							0.00259426	0.0524309	0.0524951
5.7156	0.123994	0.060676							0.0025036	0.0606243	0.060676
5.71429	0.11953	0.0723947							0.00241347	0.0723544	0.0723947
5.71297	0.118382	0.0715603							0.00239029	0.0715204	0.0715603
5.71165	0.119268	0.0619741							0.00240818	0.0619273	0.0619741
5.71034	0.120141	0.0531206							0.00242581	0.0530652	0.0531206
5.70902	0.120989	0.0454884							0.00244293	0.0454228	0.0454884
5.70771	0.121774	0.043921							0.00245878	0.0438521	0.043921
5.7064	0.122573	0.0454928							0.00247491	0.0454254	0.0454928
5.70508	0.123358	0.0499102							0.00249076	0.049848	0.0499102
5.70377	0.123196	0.047657							0.00248749	0.047592	0.047657
5.70246	0.122161	0.0395764							0.00246659	0.0394995	0.0395764
5.70115	0.121113	0.0353468							0.00244543	0.0352621	0.0353468
5.69984	0.120066	0.0365432							0.00242429	0.0364627	0.0365432
5.69853	0.121799	0.0360451							0.00245928	0.0359611	0.0360451
5.69722	0.123608	0.0440091							0.00249581	0.0439383	0.0440091
5.69591	0.125403	0.0567246							0.00253205	0.056668	0.0567246
5.6946	0.126763	0.059331							0.00255951	0.0592757	0.059331
5.6933	0.127586	0.0475014							0.00257613	0.0474315	0.0475014
5.69199	0.128409	0.0365862							0.00259275	0.0364943	0.0365862
5.69068	0.129207	0.0276848							0.00260886	0.0275616	0.0276848
5.68938	0.130778	0.0432971							0.00264058	0.0432165	0.0432971
5.68807	0.132424	0.0632158							0.00267382	0.0631592	0.0632158
5.68677	0.13407	0.0832365							0.00270705	0.0831925	0.0832365
5.68546	0.134395	0.0890303							0.00271361	0.0889889	0.0890303
5.68416	0.132399	0.0714951							0.00267331	0.0714451	0.0714951
5.68286	0.130392	0.0585854							0.00263279	0.0585262	0.0585854
5.68156	0.128396	0.0548479							0.00259249	0.0547866	0.0548479
5.68026	0.127461	0.0501924							0.00257361	0.0501264	0.0501924
5.67896	0.126825	0.0455916							0.00256077	0.0455196	0.0455916
5.67766	0.126177	0.0439521							0.00254768	0.0438782	0.0439521
5.67636	0.12579	0.0428456							0.00253987	0.0427703	0.0428456
5.67506	0.126152	0.0356961							0.00254718	0.0356051	0.0356961
5.67376	0.126526	0.0315368							0.00255473	0.0314332	0.0315368
5.67246	0.126887	0.031396							0.00256202	0.0312913	0.031396
5.67116	0.123134	0.0303619							0.00248624	0.0302599	0.0303619
5.66987	0.117784	0.0500771							0.00237822	0.0500206	0.0500771
5.66857	0.112434	0.0814605							0.00227019	0.0814289	0.0814605
5.66728	0.108194	0.106327							0.00218458	0.106304	0.106327
5.66598	0.10898	0.0783102							0.00220045	0.0782793	0.0783102
5.66469	0.109778	0.054429							0.00221656	0.0543839	0.054429
5.66339	0.110588	0.0419146							0.00223292	0.0418551	0.0419146
5.6621	0.109279	0.0451545							0.00220649	0.0451005	0.0451545
5.66081	0.10681	0.0530221							0.00215664	0.0529783	0.0530221
5.65952	0.104341	0.0638333							0.00210678	0.0637985	0.0638333
5.65822	0.102707	0.0718364							0.00207379	0.0718065	0.0718364
5.65693	0.108506	0.0451903							0.00219088	0.0451372	0.0451903
5.65564	0.114292	0.0480131							0.00230771	0.0479576	0.0480131
5.65435	0.120078	0.0712644							0.00242454	0.0712231	0.0712644
5.65307	0.121887	0.0778546							0.00246106	0.0778157	0.0778546
5.65178	0.120577	0.0684982							0.00243461	0.068455	0.0684982
5.65049	0.11928	0.0589448							0.00240842	0.0588956	0.0589448
5.6492	0.117971	0.0490302							0.00238199	0.0489723	0.0490302
5.64792	0.116774	0.0358158							0.00235782	0.0357382	0.0358158
5.64663	0.115577	0.0353991							0.00233365	0.0353221	0.0353991
5.64534	0.114392	0.0490577							0.00230973	0.0490033	0.0490577
5.64406	0.114467	0.0541415							0.00231124	0.0540921	0.0541415
5.64278	0.115814	0.0471292							0.00233844	0.0470711	0.0471292
5.64149	0.117123	0.0439429							0.00236487	0.0438792	0.0439429
5.64021	0.118457	0.044921							0.0023918	0.0448573	0.044921
5.63893	0.116674	0.0379888							0.0023558	0.0379157	0.0379888
5.63765	0.114741	0.0310802							0.00231677	0.0309937	0.0310802
5.63636	0.112796	0.0247779							0.0022775	0.024673	0.0247779
5.63508	0.112085	0.0233211							0.00226315	0.023211	0.0233211
5.6338	0.113045	0.0279383							0.00228253	0.0278449	0.0279383
5.63252	0.114018	0.0341238							0.00230218	0.034046	0.0341238
5.63124	0.114978	0.0410014							0.00232156	0.0409356	0.0410014
5.62997	0.114479	0.043399							0.00231148	0.0433374	0.043399
5.62869	0.113768	0.0470944							0.00229713	0.0470383	0.0470944
5.62741	0.11307	0.0521932							0.00228303	0.0521433	0.0521932
5.62613	0.113033	0.0539609							0.00228229	0.0539126	0.0539609
5.62486	0.114292	0.0505342							0.00230771	0.0504815	0.0505342
5.62358	0.115539	0.0522933							0.00233289	0.0522412	0.0522933
5.62231	0.116824	0.0585121							0.00235883	0.0584645	0.0585121
5.62103	0.116861	0.0584494							0.00235958	0.0584017	0.0584494
5.61976	0.116637	0.0567767							0.00235506	0.0567278	0.0567767
5.61849	0.116412	0.0552686							0.00235051	0.0552186	0.0552686
5.61721	0.1161	0.0515524							0.00234421	0.0514991	0.0515524
5.61594	0.115539	0.0421839							0.00233289	0.0421193	0.0421839
5.61467	0.114966	0.0348769							0.00232132	0.0347996	0.0348769
5.6134	0.114392	0.0314322							0.00230973	0.0313472	0.0314322
5.61213	0.115913	0.0243588							0.00234044	0.0242461	0.0243588
5.61086	0.11817	0.018733							0.00238601	0.0185804	0.018733
5.60959	0.120428	0.020297							0.0024316	0.0201508	0.020297
5.60832	0.121637	0.0221167							0.00245601	0.0219799	0.0221167
5.60705	0.119131	0.0205934							0.00240541	0.0204525	0.0205934
5.60579	0.116624	0.0391459							0.00235479	0.039075	0.0391459
5.60452	0.114118	0.0630127							0.00230419	0.0629706	0.0630127
5.60325	0.114666	0.0482804							0.00231526	0.0482248	0.0482804
5.60199	0.116686	0.0304691							0.00235605	0.0303779	0.0304691
5.60072	0.118682	0.0485826							0.00239635	0.0485234	0.0485826
5.59946	0.120053	0.0723386							0.00242403	0.0722979	0.0723386
5.59819	0.117522	0.0514518							0.00237293	0.0513971	0.0514518
5.59693	0.115003	0.0300682							0.00232206	0.0299784	0.0300682
5.59567	0.112484	0.010622							0.0022712	0.0103764	0.010622
5.59441	0.11196	0.0143392							0.00226062	0.0141599	0.0143392
5.59314	0.112658	0.0259289							0.00227472	0.0258289	0.0259289
5.59188	0.113382	0.0383341							0.00228933	0.0382657	0.0383341
5.59062	0.113918	0.0486079							0.00230016	0.0485534	0.0486079
5.58936	0.112546	0.0344939							0.00227245	0.034419	0.0344939
5.5881	0.111187	0.0246647							0.00224501	0.0245623	0.0246647
5.58684	0.109803	0.0259404							0.00221707	0.0258454	0.0259404
5.58559	0.109927	0.0212507							0.00221957	0.0211344	0.0212507
5.58433	0.111224	0.0113676							0.00224576	0.0111436	0.0113676
5.58307	0.112521	0.0203835							0.00227195	0.0202565	0.0203835
5.58181	0.113793	0.034913							0.00229763	0.0348373	0.034913
5.58056	0.113856	0.0209806							0.0022989	0.0208543	0.0209806
5.5793	0.113918	0.0095666							0.00230016	0.00928596	0.0095666
5.57805	0.113968	0.0131418							0.00230117	0.0129387	0.0131418
5.57679	0.114267	0.0210574							0.0023072	0.0209306	0.0210574
5.57554	0.114791	0.0266607							0.00231778	0.0265597	0.0266607
5.57429	0.115302	0.0339968							0.0023281	0.033917	0.0339968
5.57303	0.115851	0.0420975							0.00233919	0.0420325	0.0420975
5.57178	0.116736	0.0331016							0.00235706	0.0330176	0.0331016
5.57053	0.117634	0.0244341							0.00237519	0.0243184	0.0244341
5.56928	0.11852	0.0176793							0.00239308	0.0175165	0.0176793
5.56803	0.119692	0.012489							0.00241674	0.012253	0.012489
5.56678	0.121151	0.0179047							0.0024462	0.0177368	0.0179047
5.56553	0.122622	0.0311769							0.0024759	0.0310784	0.0311769
5.56428	0.124119	0.0455374							0.00250613	0.0454684	0.0455374
5.56303	0.123782	0.0466182							0.00249932	0.0465511	0.0466182
5.56179	0.123283	0.0467153							0.00248925	0.0466489	0.0467153
5.56054	0.122772	0.0469028							0.00247893	0.0468373	0.0469028
5.55929	0.122847	0.0410242							0.00248044	0.0409492	0.0410242
5.55805	0.123845	0.0262681							0.0025006	0.0261488	0.0262681
5.5568	0.124842	0.0162852							0.00252073	0.0160889	0.0162852
5.55556	0.12584	0.0195053							0.00254088	0.0193391	0.0195053
5.55431	0.12473	0.0226067							0.00251847	0.0224659	0.0226067
5.55307	0.123271	0.0247949							0.00248901	0.0246697	0.0247949
5.55182	0.121849	0.027123							0.00246029	0.0270112	0.027123
5.55058	0.119904	0.0266335							0.00242102	0.0265232	0.0266335
5.54934	0.117036	0.0243376							0.00236311	0.0242226	0.0243376
5.5481	0.114142	0.0288393							0.00230468	0.028747	0.0288393
5.54686	0.111262	0.0384951							0.00224653	0.0384295	0.0384951
5.54562	0.110738	0.0280734							0.00223595	0.0279842	0.0280734
5.54438	0.110726	0.0145331							0.00223571	0.0143601	0.0145331
5.54314	0.110738	0.0120038							0.00223595	0.0117937	0.0120038
5.5419	0.110638	0.0224927							0.00223393	0.0223814	0.0224927
5.54066	0.110351	0.0307014							0.00222813	0.0306205	0.0307014
5.53942	0.110077	0.0395033							0.0022226	0.0394407	0.0395033
5.53819	0.10979	0.0486227							0.00221681	0.0485721	0.0486227
5.53695	0.108917	0.0374933							0.00219918	0.0374287	0.0374933
5.53571	0.107882	0.0211672							0.00217828	0.0210549	0.0211672
5.53448	0.10686	0.0147215							0.00215765	0.0145625	0.0147215
5.53324	0.106373	0.022358							0.00214781	0.0222546	0.022358
5.53201	0.107783	0.0185285							0.00217628	0.0184003	0.0185285
5.53078	0.109179	0.0161468							0.00220447	0.0159956	0.0161468
5.52954	0.110576	0.0156251							0.00223268	0.0154648	0.0156251
5.52831	0.112858	0.014094							0.00227875	0.0139086	0.014094
5.52708	0.115502	0.0315432							0.00233214	0.0314568	0.0315432
5.52585	0.118133	0.0518041							0.00238526	0.0517492	0.0518041
5.52462	0.120378	0.0647114							0.00243059	0.0646658	0.0647114
5.52339	0.121026	0.0496645							0.00244368	0.0496043	0.0496645
5.52215	0.121675	0.0353261							0.00245678	0.0352406	0.0353261
5.52093	0.122323	0.0227879							0.00246986	0.0226536	0.0227879
5.5197	0.120802	0.0149745							0.00243915	0.0147746	0.0149745
5.51847	0.118258	0.0147408							0.00238779	0.0145461	0.0147408
5.51724	0.115726	0.0226025							0.00233666	0.0224814	0.0226025
5.51601	0.113606	0.0321529							0.00229386	0.032071	0.0321529
5.51479	0.113681	0.0339507							0.00229537	0.0338731	0.0339507
5.51356	0.113756	0.0374873							0.00229689	0.0374169	0.0374873
[truncated: 302 more rows]

## Sheet: ethane
E (eV)	s (Mb)	uncertainty (Mb)		50 °C				0.0103774	mixture making uncertainty	STANDARD ERROR OVER AVERAGE	uncertainty (Mb)
9.92	25.9155	0.269133		800 Torr					0.268935	0.0103327	0.269133
9.91603	26.1857	0.271833							0.271739	0.00714893	0.271833
9.91207	26.4558	0.274572							0.274541	0.00409115	0.274572
9.90811	26.7259	0.277349							0.277345	0.00155162	0.277349
9.90415	26.8783	0.278928							0.278926	0.00091757	0.278928
9.9002	26.9585	0.279765							0.279758	0.00191664	0.279765
9.89625	27.0387	0.280612							0.28059	0.00348625	0.280612
9.8923	27.1188	0.281469							0.281423	0.00511648	0.281469
9.88836	27.2011	0.282327							0.282276	0.00537567	0.282327
9.88442	27.2837	0.283183							0.283134	0.00530045	0.283183
9.88048	27.3665	0.28404							0.283992	0.00523765	0.28404
9.87654	27.4491	0.284897							0.28485	0.00518753	0.284897
9.87261	27.5055	0.285467							0.285435	0.0042412	0.285467
9.86868	27.5608	0.28603							0.286009	0.00344709	0.28603
9.86476	27.6161	0.286598							0.286582	0.00299726	0.286598
9.86083	27.6593	0.287047							0.287031	0.00303241	0.287047
9.85692	27.6147	0.286594							0.286569	0.00383618	0.286594
9.853	27.5702	0.286155							0.286106	0.00528425	0.286155
9.84909	27.5256	0.285729							0.285643	0.00699361	0.285729
9.84518	27.4489	0.284962							0.284848	0.00805471	0.284962
9.84127	27.2973	0.283371							0.283275	0.00739555	0.283371
9.83737	27.1457	0.281784							0.281702	0.00679646	0.281784
9.83347	26.9942	0.280199							0.280129	0.00627843	0.280199
9.82957	26.8571	0.278764							0.278706	0.00570325	0.278764
9.82567	26.7357	0.277496							0.277447	0.00520719	0.277496
9.82178	26.6143	0.276234							0.276187	0.00509598	0.276234
9.81789	26.493	0.274981							0.274928	0.00540529	0.274981
9.81401	26.3887	0.273895							0.273846	0.0051594	0.273895
9.81013	26.2942	0.272907							0.272865	0.00481291	0.272907
9.80625	26.1996	0.271929							0.271883	0.00498573	0.271929
9.80237	26.105	0.27096							0.270902	0.00563978	0.27096
9.7985	26.1386	0.271287							0.27125	0.00446528	0.271287
9.79463	26.2004	0.271909							0.271891	0.00309118	0.271909
9.79076	26.2621	0.272543							0.272532	0.0024547	0.272543
9.7869	26.3239	0.27319							0.273173	0.00304079	0.27319
9.78304	26.5213	0.275232							0.275222	0.0023528	0.275232
9.77918	26.7215	0.277333							0.277299	0.00434446	0.277333
9.77533	26.9216	0.279463							0.279376	0.00699107	0.279463
9.77147	27.1367	0.281751							0.281608	0.00898401	0.281751
9.76763	27.4296	0.284736							0.284647	0.00711619	0.284736
9.76378	27.7225	0.287739							0.287687	0.00543763	0.287739
9.75994	28.0155	0.290757							0.290728	0.00411816	0.290757
9.7561	28.3052	0.293755							0.293734	0.00357142	0.293755
9.75226	28.5886	0.296697							0.296675	0.0036028	0.296697
9.74843	28.872	0.299641							0.299616	0.00383311	0.299641
9.7446	29.1555	0.302587							0.302557	0.00421996	0.302587
9.74077	29.3168	0.304262							0.304231	0.00432723	0.304262
9.73695	29.3559	0.304665							0.304638	0.00407967	0.304665
9.73312	29.3951	0.305068							0.305044	0.00384951	0.305068
9.72931	29.4343	0.305472							0.30545	0.0036404	0.305472
9.72549	29.373	0.304846							0.304815	0.00436799	0.304846
9.72168	29.2645	0.303739							0.303689	0.00554822	0.303739
9.71787	29.156	0.302638							0.302562	0.00674415	0.302638
9.71406	29.0474	0.301541							0.301436	0.00795348	0.301541
9.71026	28.8184	0.299139							0.29906	0.00686455	0.299139
9.70646	28.5699	0.296531							0.29648	0.00549892	0.296531
9.70266	28.3213	0.293933							0.2939	0.00436806	0.293933
9.69887	28.0759	0.291378							0.291354	0.0037621	0.291378
9.69507	27.9062	0.289622							0.289593	0.00411055	0.289622
9.69129	27.7365	0.287867							0.287832	0.00448836	0.287867
9.6875	27.5668	0.286113							0.286071	0.00489103	0.286113
9.68372	27.4043	0.284427							0.284385	0.00492278	0.284427
9.67994	27.2673	0.282988							0.282963	0.00372052	0.282988
9.67616	27.1304	0.281558							0.281542	0.00299696	0.281558
9.67239	26.9934	0.280138							0.280121	0.00313366	0.280138
9.66862	26.9471	0.279665							0.27964	0.00368975	0.279665
9.66485	27.0488	0.280725							0.280696	0.00404371	0.280725
9.66108	27.1506	0.28179							0.281752	0.00466043	0.28179
9.65732	27.2523	0.28286							0.282807	0.00544612	0.28286
9.65356	27.4241	0.284641							0.28459	0.00541298	0.284641
9.64981	27.6509	0.286983							0.286944	0.00475726	0.286983
9.64605	27.8777	0.289329							0.289298	0.00424059	0.289329
9.6423	28.1045	0.291678							0.291652	0.00390673	0.291678
9.63855	28.3183	0.293888							0.29387	0.0032535	0.293888
9.63481	28.5275	0.296051							0.296041	0.00246119	0.296051
9.63107	28.7368	0.298217							0.298212	0.00170718	0.298217
9.62733	28.946	0.300385							0.300384	0.00104861	0.300385
9.62359	29.3467	0.304542							0.304542	0.000465677	0.304542
9.61986	29.7639	0.308875							0.308872	0.00139743	0.308875
9.61613	30.1813	0.313213							0.313203	0.00248592	0.313213
9.6124	30.5925	0.317487							0.31747	0.00326435	0.317487
9.60868	30.9483	0.321168							0.321162	0.00196804	0.321168
9.60496	31.3041	0.324866							0.324855	0.00277222	0.324866
9.60124	31.6598	0.328578							0.328546	0.0046239	0.328578
9.59752	31.9919	0.332042							0.331992	0.00573998	0.332042
9.59381	32.2632	0.33484							0.334807	0.00465605	0.33484
9.5901	32.5344	0.337645							0.337622	0.00390567	0.337645
9.58639	32.8057	0.340457							0.340437	0.00366612	0.340457
9.58269	32.9328	0.341776							0.341756	0.0036779	0.341776
9.57899	32.8907	0.341337							0.34132	0.0034618	0.341337
9.57529	32.8487	0.340899							0.340884	0.00326089	0.340899
9.57159	32.8067	0.340461							0.340447	0.00307722	0.340461
9.5679	32.6676	0.339014							0.339004	0.00260288	0.339014
9.56421	32.4742	0.337003							0.336997	0.00206196	0.337003
9.56052	32.2806	0.334993							0.334988	0.00176651	0.334993
9.55684	32.087	0.332985							0.332979	0.0018528	0.332985
9.55316	31.8448	0.330472							0.330466	0.00202759	0.330472
9.54948	31.5919	0.32785							0.327841	0.00238148	0.32785
9.5458	31.3391	0.32523							0.325218	0.00289353	0.32523
9.54213	31.0862	0.322612							0.322593	0.00350326	0.322612
9.53846	30.9391	0.321081							0.321067	0.00309638	0.321081
9.53479	30.792	0.319551							0.31954	0.00269457	0.319551
9.53113	30.6449	0.318022							0.318013	0.00230335	0.318022
9.52747	30.517	0.316693							0.316687	0.00207222	0.316693
9.52381	30.466	0.316167							0.316157	0.0024482	0.316167
9.52015	30.4149	0.31564							0.315627	0.00286706	0.31564
9.5165	30.3639	0.315115							0.315098	0.00331298	0.315115
9.51285	30.359	0.315068							0.315047	0.00363622	0.315068
9.5092	30.4293	0.315799							0.315777	0.00375138	0.315799
9.50556	30.4996	0.31653							0.316506	0.003889	0.31653
9.50192	30.5699	0.317262							0.317236	0.00404609	0.317262
9.49828	30.7382	0.319005							0.318982	0.00382183	0.319005
9.49464	30.9836	0.321545							0.321528	0.0033472	0.321545
9.49101	31.2288	0.324087							0.324073	0.0029727	0.324087
9.48738	31.4741	0.32663							0.326619	0.00273093	0.32663
9.48375	31.8363	0.33039							0.330377	0.00292246	0.33039
9.48012	32.2395	0.334578							0.334561	0.0033861	0.334578
9.4765	32.6427	0.338769							0.338745	0.00395831	0.338769
9.47288	33.0457	0.342959							0.342928	0.00458824	0.342959
9.46926	33.548	0.348162							0.348141	0.00388693	0.348162
9.46565	34.0567	0.353433							0.353419	0.00314477	0.353433
9.46204	34.5653	0.358706							0.358697	0.00246745	0.358706
9.45843	35.0479	0.363711							0.363705	0.00197977	0.363711
9.45482	35.34	0.366743							0.366736	0.00219928	0.366743
9.45122	35.6321	0.369776							0.369768	0.00243496	0.369776
9.44762	35.9243	0.372809							0.3728	0.00268122	0.372809
9.44402	36.1404	0.375052							0.375042	0.0027663	0.375052
9.44043	36.179	0.375452							0.375444	0.00247586	0.375452
9.43683	36.2177	0.375851							0.375845	0.00221151	0.375851
9.43324	36.2563	0.376251							0.376246	0.00198285	0.376251
9.42966	36.1734	0.375389							0.375385	0.00185107	0.375389
9.42607	35.9586	0.37316							0.373156	0.00180035	0.37316
9.42249	35.7438	0.370931							0.370927	0.00177048	0.370931
9.41891	35.5291	0.368703							0.368699	0.00176403	0.368703
9.41534	35.1508	0.364777							0.364773	0.00176565	0.364777
9.41177	34.6955	0.360054							0.360049	0.00192347	0.360054
9.40819	34.2402	0.355331							0.355324	0.00224277	0.355331
9.40463	33.785	0.35061							0.350599	0.00267757	0.35061
9.40106	33.3052	0.345631							0.345621	0.00271712	0.345631
9.3975	32.8212	0.340609							0.340598	0.00273217	0.340609
9.39394	32.3372	0.335587							0.335576	0.00280129	0.335587
9.39038	31.8652	0.330691							0.330678	0.00291389	0.330691
9.38683	31.5807	0.327738							0.327725	0.0028741	0.327738
9.38328	31.2964	0.324787							0.324774	0.00283874	0.324787
9.37973	31.0119	0.321835							0.321822	0.00280757	0.321835
9.37618	30.7626	0.319246							0.319235	0.00275025	0.319246
9.37264	30.6243	0.317812							0.3178	0.00264629	0.317812
9.3691	30.4861	0.316377							0.316366	0.002631	0.316377
9.36556	30.348	0.314944							0.314932	0.0027081	0.314944
9.36202	30.2476	0.313903							0.313891	0.00279091	0.313903
9.35849	30.1953	0.31336							0.313348	0.00279598	0.31336
9.35496	30.1429	0.312817							0.312805	0.00280364	0.312817
9.35143	30.0906	0.312274							0.312262	0.00281464	0.312274
9.34791	30.1543	0.312935							0.312922	0.00281831	0.312935
9.34439	30.289	0.314333							0.314321	0.00282149	0.314333
9.34087	30.4238	0.315732							0.315719	0.00283107	0.315732
9.33735	30.5585	0.31713							0.317117	0.00284674	0.31713
9.33384	30.7992	0.319627							0.319615	0.00286645	0.319627
9.33032	31.0629	0.322365							0.322352	0.00288743	0.322365
9.32681	31.3268	0.325103							0.32509	0.00291027	0.325103
9.32331	31.5907	0.327841							0.327828	0.00293411	0.327841
9.31981	31.9051	0.331103							0.331091	0.00277232	0.331103
9.3163	32.2195	0.334365							0.334354	0.0026164	0.334365
9.31281	32.5339	0.337626							0.337617	0.00246755	0.337626
9.30931	32.8353	0.340753							0.340745	0.0023489	0.340753
9.30582	33.0844	0.343338							0.34333	0.00237824	0.343338
9.30233	33.3336	0.345924							0.345915	0.00248646	0.345924
9.29884	33.5827	0.34851							0.3485	0.00266072	0.34851
9.29535	33.7776	0.350532							0.350523	0.00257409	0.350532
9.29187	33.8912	0.351708							0.351702	0.00207842	0.351708
9.28839	34.0048	0.352885							0.352881	0.00168983	0.352885
9.28491	34.1185	0.354063							0.35406	0.00148821	0.354063
9.28144	34.0423	0.353272							0.35327	0.00131667	0.353272
9.27797	33.8287	0.351055							0.351054	0.00110482	0.351055
9.27449	33.6151	0.348838							0.348837	0.00103127	0.348838
9.27103	33.4015	0.346622							0.34662	0.00112996	0.346622
9.26756	32.8477	0.340875							0.340873	0.00125356	0.340875
9.2641	32.1978	0.334131							0.334129	0.00139312	0.334131
9.26064	31.5482	0.327391							0.327388	0.00156737	0.327391
9.25719	30.8984	0.320649							0.320644	0.00177139	0.320649
9.25373	30.1935	0.313335							0.313329	0.0018698	0.313335
9.25028	29.4874	0.306009							0.306002	0.00199349	0.306009
9.24683	28.7814	0.298684							0.298676	0.0021446	0.298684
9.24338	28.1096	0.291713							0.291704	0.0023053	0.291713
9.23994	27.6162	0.286594							0.286584	0.00239649	0.286594
9.2365	27.1228	0.281475							0.281464	0.00250388	0.281475
9.23306	26.6295	0.276356							0.276344	0.00262757	0.276356
9.22962	26.2043	0.271944							0.271932	0.00262294	0.271944
9.22619	25.9003	0.268788							0.268778	0.00237193	0.268788
9.22276	25.5963	0.265631							0.265623	0.00213194	0.265631
9.21933	25.2923	0.262475							0.262468	0.00191183	0.262475
9.2159	25.0923	0.2604							0.260393	0.0019166	0.2604
9.21248	24.9741	0.259175							0.259166	0.00212167	0.259175
9.20906	24.856	0.257951							0.25794	0.00236627	0.257951
9.20564	24.7378	0.256727							0.256714	0.00264084	0.256727
9.20223	24.7893	0.257261							0.257248	0.00255701	0.257261
9.19881	24.8945	0.258351							0.25834	0.00236754	0.258351
9.1954	24.9997	0.25944							0.259431	0.00219362	0.25944
9.19199	25.1048	0.26053							0.260522	0.00203933	0.26053
9.18859	25.3638	0.263218							0.263209	0.00207884	0.263218
9.18519	25.6291	0.265972							0.265963	0.00212789	0.265972
9.18178	25.8945	0.268725							0.268717	0.00217836	0.268725
9.17839	26.1725	0.271611							0.271602	0.00222681	0.271611
9.17499	26.5172	0.275188							0.275179	0.00227062	0.275188
9.1716	26.862	0.278767							0.278757	0.00233362	0.278767
9.16821	27.2067	0.282345							0.282335	0.00241343	0.282345
9.16482	27.4992	0.28538							0.28537	0.00246832	0.28538
9.16143	27.6986	0.28745							0.287439	0.00247216	0.28745
9.15805	27.898	0.289519							0.289508	0.00249667	0.289519
9.15467	28.0974	0.291589							0.291578	0.00254026	0.291589
9.15129	28.103	0.291646							0.291635	0.00253611	0.291646
9.14792	27.9433	0.289989							0.289978	0.00251186	0.289989
9.14454	27.7835	0.288331							0.28832	0.00253081	0.288331
9.14117	27.6239	0.286675							0.286663	0.00259285	0.286675
9.1378	27.3461	0.283792							0.283781	0.00256284	0.283792
9.13444	27.0269	0.28048							0.280468	0.00249192	0.28048
9.13107	26.7077	0.277167							0.277156	0.00242178	0.277167
9.12771	26.3885	0.273853							0.273843	0.00235319	0.273853
9.12436	25.9775	0.26959							0.269579	0.00245039	0.26959
9.121	25.5606	0.265264							0.265252	0.00256394	0.265264
9.11765	25.1437	0.260939							0.260925	0.0026839	0.260939
9.1143	24.6959	0.256294							0.256278	0.00279504	0.256294
9.11095	24.0587	0.249682							0.249666	0.00282736	0.249682
9.1076	23.4217	0.243073							0.243056	0.00287136	0.243073
9.10426	22.7845	0.236462							0.236444	0.00292812	0.236462
9.10092	22.14	0.229775							0.229755	0.00300917	0.229775
9.09758	21.4824	0.222953							0.222931	0.00311822	0.222953
9.09424	20.8248	0.216131							0.216107	0.00323562	0.216131
9.09091	20.1675	0.209313							0.209286	0.00336177	0.209313
9.08758	19.5977	0.203403							0.203373	0.00349906	0.203403
9.08425	19.097	0.19821							0.198176	0.00364958	0.19821
9.08092	18.5962	0.193018							0.19298	0.00381614	0.193018
9.0776	18.0954	0.187826							0.187783	0.00399886	0.187826
9.07428	17.7771	0.184524							0.18448	0.00402519	0.184524
9.07096	17.5163	0.181817							0.181773	0.00400225	0.181817
9.06764	17.2555	0.179111							0.179067	0.00398131	0.179111
9.06433	16.9946	0.176404							0.17636	0.00396495	0.176404
9.06102	16.9693	0.176143							0.176097	0.00404968	0.176143
9.05771	16.9538	0.175984							0.175936	0.0041432	0.175984
9.0544	16.9382	0.175825							0.175774	0.00424127	0.175825
9.0511	16.9503	0.175952							0.1759	0.00429208	0.175952
9.04779	17.1075	0.177578							0.177531	0.00407745	0.177578
9.04449	17.2647	0.179204							0.179162	0.00386831	0.179204
9.0412	17.4218	0.18083							0.180793	0.00366376	0.18083
9.0379	17.5667	0.182332							0.182297	0.00358686	0.182332
9.03461	17.6897	0.183611							0.183573	0.00372998	0.183611
9.03132	17.8127	0.184889							0.184849	0.00387416	0.184889
9.02803	17.9356	0.186168							0.186125	0.00401767	0.186168
9.02474	18.033	0.187179							0.187135	0.00406227	0.187179
9.02146	18.1118	0.187996							0.187952	0.00403687	0.187996
9.01818	18.1906	0.188813							0.18877	0.00401231	0.188813
9.0149	18.2693	0.18963							0.189588	0.00398765	0.18963
9.01163	18.2568	0.189502							0.189457	0.00409278	0.189502
9.00835	18.2184	0.189107							0.18906	0.00424808	0.189107
9.00508	18.1801	0.188713							0.188662	0.00441815	0.188713
9.00182	18.1417	0.18832							0.188263	0.00460205	0.18832
8.99855	17.8733	0.185537							0.185478	0.00467371	0.185537
8.99529	17.6001	0.182705							0.182643	0.0047583	0.182705
8.99202	17.327	0.179875							0.179809	0.00486039	0.179875
8.98876	17.0589	0.177097							0.177027	0.00497095	0.177097
8.98551	16.8138	0.174556							0.174483	0.00504992	0.174556
8.98225	16.5687	0.172016							0.17194	0.00513355	0.172016
8.979	16.3236	0.169477							0.169396	0.00522098	0.169477
8.97575	16.0612	0.166757							0.166673	0.00530205	0.166757
8.9725	15.7726	0.163766							0.163678	0.00536938	0.163766
8.96926	15.484	0.160775							0.160683	0.00543886	0.160775
8.96602	15.1954	0.157785							0.157689	0.00551194	0.157785
8.96278	14.8294	0.153995							0.153891	0.00565636	0.153995
8.95954	14.4119	0.149673							0.149558	0.00585979	0.149673
8.9563	13.9943	0.145352							0.145225	0.0060827	0.145352
8.95307	13.5767	0.141033							0.140891	0.00632672	0.141033
8.94984	13.1209	0.136312							0.13616	0.00643788	0.136312
8.94661	12.6566	0.131505							0.131343	0.00652284	0.131505
8.94338	12.1925	0.126699							0.126527	0.00661588	0.126699
8.94016	11.7299	0.12191							0.121725	0.00671658	0.12191
8.93694	11.3445	0.117928							0.117726	0.00688304	0.117928
8.93372	10.9592	0.113947							0.113728	0.00706038	0.113947
8.9305	10.5739	0.109969							0.109729	0.00725171	0.109969
8.92729	10.2344	0.106469							0.106207	0.00747147	0.106469
8.92407	10.0399	0.104475							0.104188	0.00774522	0.104475
8.92086	9.84537	0.102484							0.102169	0.00803142	0.102484
8.91766	9.65084	0.100496							0.10015	0.00832989	0.100496
8.91445	9.5807	0.0997733							0.0994225	0.00835821	0.0997733
8.91125	9.66882	0.100658							0.100337	0.00803398	0.100658
8.90805	9.757	0.101546							0.101252	0.00771492	0.101546
8.90485	9.84513	0.102435							0.102167	0.00740285	0.102435
8.90165	10.0016	0.104033							0.103791	0.00709878	0.104033
8.89846	10.1933	0.105999							0.10578	0.00681138	0.105999
8.89527	10.385	0.107967							0.107769	0.0065425	0.107967
8.89208	10.5767	0.109938							0.109758	0.00628894	0.109938
8.88889	10.6831	0.111038							0.110863	0.00622666	0.111038
8.8857	10.7757	0.111995							0.111824	0.00619641	0.111995
8.88252	10.8683	0.112953							0.112784	0.00616776	0.112953
8.87934	10.9527	0.113827							0.11366	0.00616119	0.113827
8.87616	10.9431	0.113741							0.113561	0.00639755	0.113741
8.87299	10.9336	0.113656							0.113462	0.00663664	0.113656
8.86981	10.924	0.113571							0.113363	0.00687807	0.113571
8.86664	10.8527	0.112849							0.112622	0.00714575	0.112849
8.86347	10.6226	0.110489							0.110235	0.00748817	0.110489
8.86031	10.3924	0.108132							0.107846	0.00784986	0.108132
8.85714	10.1623	0.105779							0.105458	0.00823451	0.105779
8.85398	9.90711	0.103158							0.10281	0.00846664	0.103158
8.85082	9.62684	0.100265							0.0999014	0.00853399	0.100265
8.84766	9.34667	0.0973754							0.0969939	0.0086111	0.0973754
8.84451	9.06643	0.0944868							0.0940858	0.00869552	0.0944868
8.84136	8.90606	0.0928336							0.0924215	0.00873695	0.0928336
8.8382	8.79237	0.0916619							0.0912417	0.00876633	0.0916619
8.83506	8.67865	0.0904911							0.0900617	0.00880521	0.0904911
8.83191	8.56499	0.089322							0.0888821	0.00885366	0.089322
8.82877	8.41648	0.0878148							0.087341	0.00911072	0.0878148
8.82562	8.26491	0.0862814							0.0857681	0.00939689	0.0862814
8.82248	8.11337	0.0847521							0.0841956	0.009697	0.0847521
8.81935	7.94734	0.0830774							0.0824726	0.010006	0.0830774
8.81621	7.69262	0.0804932							0.0798293	0.0103172	0.0804932
8.81308	7.43781	0.0779163							0.0771849	0.0106505	0.0779163
8.80995	7.18297	0.0753487							0.0745404	0.0110076	0.0753487
8.80682	6.94144	0.0729252							0.072034	0.0113661	0.0729252
8.80369	6.72357	0.0707479							0.0697731	0.0117041	0.0707479
8.80057	6.50578	0.0685821							0.0675129	0.0120629	0.0685821
8.79745	6.28792	0.0664288							0.0652521	0.0124478	0.0664288
8.79433	6.10848	0.0646749							0.06339	0.0128279	0.0646749
8.79121	5.95689	0.0632126							0.0618169	0.0132097	0.0632126
8.78809	5.80528	0.0617645							0.0602436	0.0136219	0.0617645
8.78498	5.65374	0.0603327							0.058671	0.0140621	0.0603327
8.78187	5.5308	0.0591719							0.0573952	0.0143912	0.0591719
8.77876	5.41593	0.0580965							0.0562031	0.0147107	0.0580965
8.77566	5.30109	0.0570343							0.0550114	0.0150552	0.0570343
8.77255	5.18623	0.0559888							0.0538195	0.0154338	0.0559888
8.76945	5.17143	0.0558212							0.0536659	0.0153616	0.0558212
8.76635	5.15663	0.0556542							0.0535123	0.015291	0.0556542
8.76325	5.14183	0.0554881							0.0533587	0.0152241	0.0554881
8.76015	5.17082	0.0557385							0.0536595	0.0150812	0.0557385
8.75706	5.355	0.0574788							0.0555709	0.0146864	0.0574788
8.75397	5.53916	0.0592404							0.057482	0.0143261	0.0592404
8.75088	5.72335	0.0610197							0.0593934	0.0139938	0.0610197
8.74779	5.9118	0.0628339							0.061349	0.0135791	0.0628339
8.74471	6.10564	0.0646955							0.0633606	0.0130746	0.0646955
8.74163	6.29952	0.06658							0.0653725	0.0126228	0.06658
8.73855	6.49331	0.0684825							0.0673836	0.0122189	0.0684825
8.73547	6.46126	0.0681652							0.067051	0.0122745	0.0681652
8.73239	6.31271	0.0667039							0.0655093	0.0125675	0.0667039
8.72932	6.16412	0.0652502							0.0639674	0.0128749	0.0652502
8.72625	6.01556	0.0638058							0.0624258	0.0131987	0.0638058
8.72318	5.77978	0.0615529							0.0599789	0.0138306	0.0615529
8.72011	5.53201	0.059228							0.0574077	0.0145707	0.059228
8.71705	5.28425	0.0569565							0.0548367	0.0153943	0.0569565
8.71398	5.04836	0.0548467							0.0523887	0.0162353	0.0548467
8.71092	4.91912	0.0536377							0.0510476	0.0164666	0.0536377
8.70786	4.78992	0.0524445							0.0497068	0.0167232	0.0524445
8.70481	4.66068	0.0512688							0.0483656	0.0170076	0.0512688
8.70175	4.55137	0.0502698							0.0472313	0.017212	0.0502698
8.6987	4.48434	0.0496094							0.0465357	0.0171906	0.0496094
8.69565	4.41732	0.0489509							0.0458402	0.0171718	0.0489509
8.6926	4.35031	0.0482946							0.0451448	0.0171554	0.0482946
8.68956	4.29335	0.0477352							0.0445537	0.0171351	0.0477352
8.68651	4.245	0.0472598							0.044052	0.0171147	0.0472598
8.68347	4.19665	0.0467872							0.0435502	0.0171004	0.0467872
8.68043	4.1483	0.0463186							0.0430484	0.0170953	0.0463186
8.6774	4.11275	0.0459372							0.0426796	0.0169905	0.0459372
8.67436	4.08123	0.0455865							0.0423525	0.016864	0.0455865
8.67133	4.04971	0.0452355							0.0420254	0.0167366	0.0452355
8.6683	4.01818	0.0448875							0.0416982	0.0166179	0.0448875
8.66527	3.99189	0.0447415							0.0414254	0.0169038	0.0447415
8.66224	3.9657	0.0446071							0.0411536	0.0172098	0.0446071
8.65922	3.93952	0.0444811							0.0408819	0.0175284	0.0444811
8.6562	3.91364	0.044359							0.0406133	0.0178403	0.044359
8.65317	3.88897	0.0442165							0.0403574	0.018066	0.0442165
8.65016	3.86431	0.0440787							0.0401014	0.0182977	0.0440787
8.64714	3.83967	0.0439476							0.0398457	0.0185393	0.0439476
8.64413	3.81164	0.0439147							0.0395549	0.0190764	0.0439147
8.64111	3.77897	0.0440443							0.0392158	0.0200505	0.0440443
8.6381	3.74629	0.0442219							0.0388766	0.0210756	0.0442219
8.6351	3.71363	0.0444469							0.0385377	0.0221443	0.0444469
8.63209	3.67859	0.0446988							0.0381741	0.0232535	0.0446988
8.62909	3.64231	0.0450018							0.0377977	0.0244233	0.0450018
8.62609	3.60605	0.0453711							0.0374213	0.0256551	0.0453711
8.62309	3.56976	0.0458105							0.0370448	0.0269497	0.0458105
8.62009	3.54727	0.0461044							0.0368114	0.0277585	0.0461044
8.6171	3.52664	0.0464001							0.0365973	0.0285238	0.0464001
8.6141	3.50599	0.0467212							0.036383	0.0293112	0.0467212
8.61111	3.48582	0.0470249							0.0361736	0.0300469	0.0470249
8.60812	3.4698	0.0469259							0.0360074	0.0300917	0.0469259
8.60514	3.45375	0.0468346							0.0358409	0.0301481	0.0468346
[truncated: 1,918 more rows]

## Sheet: ethene
E (eV)	s (Mb)	uncertainty (Mb)		50 °C				0.00571752	mixture making uncertainty	STANDARD ERROR OVER AVERAGE	uncertainty (Mb)
[truncated: 2,301 more rows]

[truncated: 14 more sheets: acetaldehyde, ethanol, acetic acid, propane, propene, dimethyl ether, propionic acid, 1-propanol, 2-propanol, acetone, n-butane, cis-2-butene, trans-2-butene, methyl vinyl ketone]
